# Supplementary material for: Analysis of the Molecular Diversity Among Cronobacter Species Isolated From Filth Flies Using Targeted PCR, Pan Genomic DNA Microarray, and Whole Genome Sequencing Analyses
Source: Front Microbiol. 2020 Sep 25;11:561204. doi: 10.3389/fmicb.2020.561204 (PMC7545074; doi:10.3389/fmicb.2020.561204)
Supplement: Supplementary file 2 [file Table_2.XLSX]

## Sheet: AMRFinder 
Supplemental Table S2. Antibiotic resistance genes identified in the fly strains by CFSAN's GalaxyTrakR AMR finder tool
Strain name, Contig id	ST	Start	Stop	Strand	Gene symbol	Sequence name	Scope	Element type	Element subtype	Class	Subclass	Method	Target length	Reference sequence length	% Coverage of reference sequence	% Identity to reference sequence	Alignment length	Accession of closest sequence	Name of closest sequence	HMM id	HMM description
CturMd1sN_contig_12	519	129189	129593	-	fos	FosA family fosfomycin resistance glutathione transferase	core	AMR	AMR	FOSFOMYCIN	FOSFOMYCIN	BLASTX	135	135	100	97.78	135	WP_015741374.1	FosA family fosfomycin resistance glutathione transferase	NF000339.2	FosA family fosfomycin resistance glutathione transferase
CturMd1sN_contig_15	519	12548	13672	-	blaCMA	CMA family class C beta-lactamasea	core	AMR	AMR	BETA-LACTAM	CEPHALOTHIN	BLASTX	375	375	100	90.13	375	WP_105620838.1	class C beta-lactamase CMA-2	NF033700.1	CMA family class C beta-lactamase
CsakMd27gN_contig_5	93	74151	75275	-	blaCSA	CSA family class C beta-lactamase	core	AMR	AMR	BETA-LACTAM	CEPHALOTHIN	BLASTX	375	375	100	98.67	375	WP_007888761.1	class C beta-lactamase CSA-1	NF033698.1	CSA family class C beta-lactamase
cturSh41s_contig_15	569	3419	4543	-	blaCMA	CMA family class C beta-lactamase	core	AMR	AMR	BETA-LACTAM	CEPHALOTHIN	BLASTX	375	375	100	92.27	375	WP_105620838.1	class C beta-lactamase CMA-2	NF033700.1	CMA family class C beta-lactamase
cturSh41s_contig_20	569	43551	43955	-	fos	FosA family fosfomycin resistance glutathione transferase	core	AMR	AMR	FOSFOMYCIN	FOSFOMYCIN	BLASTX	135	135	100	97.78	135	WP_015741374.1	FosA family fosfomycin resistance glutathione transferase	NF000339.2	FosA family fosfomycin resistance glutathione transferase
CturSh41g_contig_4	569	42804	43208	-	fos	FosA family fosfomycin resistance glutathione transferase	core	AMR	AMR	FOSFOMYCIN	FOSFOMYCIN	BLASTX	135	135	100	97.78	135	WP_015741374.1	FosA family fosfomycin resistance glutathione transferase	NF000339.2	FosA family fosfomycin resistance glutathione transferase
CturSh41g_contig_45	569	34785	35909	+	blaCMA	CMA family class C beta-lactamase	core	AMR	AMR	BETA-LACTAM	CEPHALOTHIN	BLASTX	375	375	100	92.27	375	WP_105620838.1	class C beta-lactamase CMA-2	NF033700.1	CMA family class C beta-lactamase
csakMd70g_contig_28	4	110519	111643	+	blaCSA-2	class C beta-lactamase CSA-2	core	AMR	AMR	BETA-LACTAM	CEPHALOTHIN	ALLELEX	375	375	100	100	375	WP_004384957.1	class C beta-lactamase CSA-2	NF033698.1	CSA family class C beta-lactamase
csakMd40g_contig_27	8	11275	12399	-	blaCSA	CSA family class C beta-lactamase	core	AMR	AMR	BETA-LACTAM	CEPHALOTHIN	INTERNAL_STOP	375	375	100	99.73	375	WP_007888761.1	class C beta-lactamase CSA-1	NF033698.1	CSA family class C beta-lactamase
csakMd35s_contig_16	8	54901	56025	-	blaCSA	CSA family class C beta-lactamase	core	AMR	AMR	BETA-LACTAM	CEPHALOTHIN	INTERNAL_STOP	375	375	100	99.73	375	WP_007888761.1	class C beta-lactamase CSA-1	NF033698.1	CSA family class C beta-lactamase
csakMd33s_contig_35	8	96353	97477	-	blaCSA	CSA family class C beta-lactamase	core	AMR	AMR	BETA-LACTAM	CEPHALOTHIN	INTERNAL_STOP	375	375	100	99.73	375	WP_007888761.1	class C beta-lactamase CSA-1	NF033698.1	CSA family class C beta-lactamase
csakMd33g_contig_41	8	111453	112577	+	blaCSA	CSA family class C beta-lactamase	core	AMR	AMR	BETA-LACTAM	CEPHALOTHIN	INTERNAL_STOP	375	375	100	99.73	375	WP_007888761.1	class C beta-lactamase CSA-1	NF033698.1	CSA family class C beta-lactamase
csakMd6g_contig_37	4	66422	67546	-	blaCSA-2	class C beta-lactamase CSA-2	core	AMR	AMR	BETA-LACTAM	CEPHALOTHIN	ALLELEX	375	375	100	100	375	WP_004384957.1	class C beta-lactamase CSA-2	NF033698.1	CSA family class C beta-lactamase
csakMd5s_contig_53	4	23970	25094	+	blaCSA-2	class C beta-lactamase CSA-2	core	AMR	AMR	BETA-LACTAM	CEPHALOTHIN	ALLELEX	375	375	100	100	375	WP_004384957.1	class C beta-lactamase CSA-2	NF033698.1	CSA family class C beta-lactamase
csakMd5g_contig_13	4	92363	93487	+	blaCSA-2	class C beta-lactamase CSA-2	core	AMR	AMR	BETA-LACTAM	CEPHALOTHIN	ALLELEX	375	375	100	100	375	WP_004384957.1	class C beta-lactamase CSA-2	NF033698.1	CSA family class C beta-lactamase
csakMd1g_contig_10	4	44527	45651	+	blaCSA-2	class C beta-lactamase CSA-2	core	AMR	AMR	BETA-LACTAM	CEPHALOTHIN	ALLELEX	375	375	100	100	375	WP_004384957.1	class C beta-lactamase CSA-2	NF033698.1	CSA family class C beta-lactamase
csakLc15g_contig_25	256	11831	12955	-	blaCSA	CSA family class C beta-lactamase	core	AMR	AMR	BETA-LACTAM	CEPHALOTHIN	BLASTX	375	375	100	97.87	375	WP_004384957.1	class C beta-lactamase CSA-2	NF033698.1	CSA family class C beta-lactamase
csakLc10s_contig_26	4	8763	9887	+	blaCSA-2	class C beta-lactamase CSA-2	core	AMR	AMR	BETA-LACTAM	CEPHALOTHIN	ALLELEX	375	375	100	100	375	WP_004384957.1	class C beta-lactamase CSA-2	NF033698.1	CSA family class C beta-lactamase
csakLc10g_contig_79	4	36277	37401	-	blaCSA-2	class C beta-lactamase CSA-2	core	AMR	AMR	BETA-LACTAM	CEPHALOTHIN	ALLELEX	375	375	100	100	375	WP_004384957.1	class C beta-lactamase CSA-2	NF033698.1	CSA family class C beta-lactamase
csakA48g_contig_17	221	23028	24152	+	blaCSA-1	class C beta-lactamase CSA-1	core	AMR	AMR	BETA-LACTAM	CEPHALOTHIN	ALLELEX	375	375	100	100	375	WP_007888761.1	class C beta-lactamase CSA-1	NF033698.1	CSA family class C beta-lactamase
cmalMd99g_contig_54	60	18607	19731	-	blaCMA	CMA family class C beta-lactamase	core	AMR	AMR	BETA-LACTAM	CEPHALOTHIN	BLASTX	375	375	100	98.93	375	WP_032974004.1	class C beta-lactamase CMA-1	NF033700.1	CMA family class C beta-lactamase
CmalMd25g_contig_57	7	23035	24159	+	blaCMA	CMA family class C beta-lactamase	core	AMR	AMR	BETA-LACTAM	CEPHALOTHIN	BLASTX	375	375	100	98.13	375	WP_032974004.1	class C beta-lactamase CMA-1	NF033700.1	CMA family class C beta-lactamase
lcl|KY978628.1_cds_ASR81884.1_123 p505108-MDR	1	1	858	+	blaTEM-1	class A broad-spectrum beta-lactamase TEM-1	core	AMR	AMR	BETA-LACTAM	BETA-LACTAM	ALLELEX	286	286	100	100	286	WP_000027057.1	class A broad-spectrum beta-lactamase TEM-1	NF000531.2	TEM family class A beta-lactamase
lcl|KY978628.1_cds_ASR81889.1_128	1	1	567	+	dfrA19	trimethoprim-resistant dihydrofolate reductase DfrA19	core	AMR	AMR	TRIMETHOPRIM	TRIMETHOPRIM	EXACTX	189	189	100	100	189	WP_000019304.1	trimethoprim-resistant dihydrofolate reductase DfrA19	NF000041.1	trimethoprim-resistant dihydrofolate reductase DfrA19
lcl|KY978628.1_cds_ASR81891.1_130	1	1	801	+	aph(3'')-Ib	aminoglycoside O-phosphotransferase APH(3'')-Ib	core	AMR	AMR	AMINOGLYCOSIDE	STREPTOMYCIN	EXACTX	267	267	100	100	267	WP_001082319.1	aminoglycoside O-phosphotransferase APH(3'')-Ib	NF032895.1	aminoglycoside O-phosphotransferase APH(3'')-Ib
lcl|KY978628.1_cds_ASR81892.1_131	1	1	834	+	aph(6)-Id	aminoglycoside O-phosphotransferase APH(6)-Id	core	AMR	AMR	AMINOGLYCOSIDE	STREPTOMYCIN	EXACTX	278	278	100	100	278	WP_000480968.1	aminoglycoside O-phosphotransferase APH(6)-Id	NF012171.0	APH(6)-I family aminoglycoside O-phosphotransferase
lcl|KY978628.1_cds_ASR81904.1_143	1	1	1617	+	mcr-9.1	phosphoethanolamine--lipid A transferase MCR-9.1	core	AMR	AMR	COLISTIN	COLISTIN	ALLELEX	539	539	100	100	539	WP_001572373.1	phosphoethanolamine--lipid A transferase MCR-9.1	NF033836.1	MCR-9 family phosphoethanolamine--lipid A transferase
lcl|KY978628.1_cds_ASR81938.1_177	1	1	813	+	aph(3')-Ia	aminoglycoside O-phosphotransferase APH(3')-Ia	core	AMR	AMR	AMINOGLYCOSIDE	KANAMYCIN	EXACTX	271	271	100	100	271	WP_012695470.1	aminoglycoside O-phosphotransferase APH(3')-Ia	NF033059.2	APH(3')-I family aminoglycoside O-phosphotransferase
lcl|KY978628.1_cds_ASR82002.1_241	1	1	639	+	catA2	type A-2 chloramphenicol O-acetyltransferase CatII	core	AMR	AMR	PHENICOL	CHLORAMPHENICOL	EXACTX	213	213	100	100	213	WP_001011939.1	type A-2 chloramphenicol O-acetyltransferase CatII	NF000491.1	type A chloramphenicol O-acetyltransferase
lcl|KY978628.1_cds_ASR82007.1_246	1	1	1182	+	tet(D)	tetracycline efflux MFS transporter Tet(D)	core	AMR	AMR	TETRACYCLINE	TETRACYCLINE	EXACTX	394	394	100	100	394	WP_001039466.1	tetracycline efflux MFS transporter Tet(D)	NF012186.0	tetracycline efflux MFS transporter Tet(D)
lcl|KY978628.1_cds_ASR82016.1_255	1	1	552	+	aac(6')-Ib3	aminoglycoside N-acetyltransferase AAC(6')-Ib3	core	AMR	AMR	AMINOGLYCOSIDE	AMINOGLYCOSIDE	ALLELEX	184	184	100	100	184	WP_032488579.1	aminoglycoside N-acetyltransferase AAC(6')-Ib3	NF033074.0	AAC(6')-Ib family aminoglycoside 6'-N-acetyltransferase
lcl|KY978628.1_cds_ASR82020.1_259	1	1	858	+	blaSHV-12	class A extended-spectrum beta-lactamase SHV-12	core	AMR	AMR	BETA-LACTAM	BETA-LACTAM	ALLELEX	286	286	100	100	286	WP_002904004.1	class A extended-spectrum beta-lactamase SHV-12	NF000285.3	SHV family class A beta-lactamase
lcl|KY978628.1_cds_ASR82027.1_266	1	1	837	+	sul1	sulfonamide-resistant dihydropteroate synthase Sul1	core	AMR	AMR	SULFONAMIDE	SULFONAMIDE	EXACTX	279	279	100	100	279	WP_000259031.1	sulfonamide-resistant dihydropteroate synthase Sul1	NF000294.1	sulfonamide-resistant dihydropteroate synthase Sul1
lcl|KY978628.1_cds_ASR82029.1_268	1	1	1137	+	blaDHA-1	class C beta-lactamase DHA-1	core	AMR	AMR	BETA-LACTAM	CEPHALOSPORIN	ALLELEX	379	379	100	100	379	WP_004236386.1	class C beta-lactamase DHA-1	NF012102.1	DHA family class C beta-lactamase
lcl|KY978628.1_cds_ASR82037.1_276	1	4	645	+	qnrB4	quinolone resistance pentapeptide repeat protein QnrB4	core	AMR	AMR	QUINOLONE	QUINOLONE	ALLELEX	214	214	100	100	214	WP_017900990.1	quinolone resistance pentapeptide repeat protein QnrB4	NF000420.1	QnrB family quinolone resistance pentapeptide repeat protein
lcl|KY978628.1_cds_ASR82046.1_285	1	1	837	+	sul1	sulfonamide-resistant dihydropteroate synthase Sul1	core	AMR	AMR	SULFONAMIDE	SULFONAMIDE	EXACTX	279	279	100	100	279	WP_000259031.1	sulfonamide-resistant dihydropteroate synthase Sul1	NF000294.1	sulfonamide-resistant dihydropteroate synthase Sul1
lcl|KY978628.1_cds_ASR82047.1_286	1	1	345	+	qacEdelta1	quaternary ammonium compound efflux SMR transporter QacE delta 1	core	STRESS	BIOCIDE	QUATERNARY AMMONIUM	QUATERNARY AMMONIUM	ALLELEX	115	115	100	100	115	WP_000679427.1	quaternary ammonium compound efflux SMR transporter QacE delta 1	NF000276.2	quaternary ammonium compound efflux SMR transporter QacE
lcl|KY978628.1_cds_ASR82049.1_288	1	1	393	+	arr	NAD(+)--rifampin ADP-ribosyltransferase	core	AMR	AMR	RIFAMYCIN	RIFAMYCIN	BLASTX	131	137	95.62	100	131	WP_012695486.1	NAD(+)--rifampin ADP-ribosyltransferase	NF000066.1	NAD(+)--rifampin ADP-ribosyltransferase
lcl|KY978628.1_cds_ASR82050.1_289	1	1	807	+	aac(3)-II	AAC(3)-II family aminoglycoside N-acetyltransferase	core	AMR	AMR	AMINOGLYCOSIDE	GENTAMICIN	EXACTX	269	269	100	100	269	WP_012695485.1	AAC(3)-II family aminoglycoside N-acetyltransferase	NF033080.0	AAC(3)-II family aminoglycoside N-acetyltransferase
lcl|KY978628.1_cds_ASR82052.1_291	1	1	579	+	aac(6')-IIc	aminoglycoside N-acetyltransferase AAC(6')-IIc	core	AMR	AMR	AMINOGLYCOSIDE	GENTAMICIN/KANAMYCIN/TOBRAMYCIN	EXACTX	193	193	100	100	193	WP_012695484.1	aminoglycoside N-acetyltransferase AAC(6')-IIc	NF000135.2	aminoglycoside N-acetyltransferase AAC(6')-IIc
KY978629.1 (p505018-NDM)	1	17563	17925	-	ble	bleomycin binding protein Ble-MBL	core	AMR	AMR	BLEOMYCIN	BLEOMYCIN	EXACTX	121	121	100	100	121	WP_004201167.1	bleomycin binding protein Ble-MBL	NF012202.0	bleomycin binding protein Ble-MBL
KY978629.1 (p505018-NDM)	1	17932	18741	-	blaNDM-1	subclass B1 metallo-beta-lactamase NDM-1	core	AMR	AMR	BETA-LACTAM	CARBAPENEM	ALLELEX	270	270	100	100	270	WP_004201164.1	subclass B1 metallo-beta-lactamase NDM-1	NF000259.2	NDM family subclass B1 metallo-beta-lactamase
KY978629.1 (p505018-NDM)	1	9327	10184	-	blaSHV-12	class A extended-spectrum beta-lactamase SHV-12	core	AMR	AMR	BETA-LACTAM	BETA-LACTAM	ALLELEX	286	286	100	100	286	WP_002904004.1	class A extended-spectrum beta-lactamase SHV-12	NF000285.3	SHV family class A beta-lactamase
a ampS/cephR= class C beta-lactamase CSA-1/2 and CMA
