# Supplementary material for: Analysis of the Molecular Diversity Among Cronobacter Species Isolated From Filth Flies Using Targeted PCR, Pan Genomic DNA Microarray, and Whole Genome Sequencing Analyses
Source: Front Microbiol. 2020 Sep 25;11:561204. doi: 10.3389/fmicb.2020.561204 (PMC7545074; doi:10.3389/fmicb.2020.561204)
Supplement: Supplementary file 3 [file Table_3.XLSX]

## Sheet: MAS5
Supplemental Table S3. All virulence factor related alleles captured on the FDA Cronobacter microarray
	probe	probeset	Probe.species.ID	ProbeSet	..similarity	NCBI.protein	NCBI.annotations	BAA.loci	BAA_peg_id	GR	core	Core.	16MP002184	16MP002185	201NC.sak.	208NC.sak.	254NC.sak.	32B1C	33SS8	35SS5	A31	A31815	AS13	AS15	AS2	AS4	CconLMG26250.	CDC1121.73A	Cdub.3.27b	Cdub.Comp56A	Cdub0743.75	Cdub1027	Cdub1028	Cdub1105.6	Cdub1108.29.3	Cdub2.14	Cdub464.	Cdub5960.70.	Cdub6.15Gb	Cdub6.3Gb	Cdub853057	Cdub9079.75B	CdubE187_2	CdubE515C	CdubE791	CdubE798	CdubE799_2	CdubKW5b	CdubORA114244
1060	c_1073999.3.2381_at	1073999.3.2381	Ccon	2381	93.16	ABU77528	Virulence factor MviM	ESA_02279	2069			NA	A	A	A	A	A	A	A	A	A	A	A	A	A	A	P	A	A	A	A	A	A	A	A	A	A	A	A	A	A	A	A	A	A	A	A	A	A
1193	c_1073999.3.2562_at	1073999.3.2562	Ccon	2562	92.41	ABU76496	Virulence protein MsgA	ESA_01234	1104			NA	A	A	A	A	A	A	A	A	A	A	A	A	A	A	A	A	A	A	A	A	A	A	A	A	A	A	A	A	A	A	A	A	A	A	A	A	A
1233	c_1073999.3.262_at	1073999.3.262	Ccon	262	89.16	ABU77436	Virulence factor VirK	ESA_02187	1983			NA	A	A	A	A	A	A	A	A	A	A	A	A	A	A	P	A	A	A	A	A	A	A	A	A	A	A	A	A	A	A	A	A	A	A	A	A	A
1504	c_1073999.3.2951_at	1073999.3.2951	Ccon	2951	91.53	ABU77163	Putative virulence factor	ESA_01909	1722			NA	A	A	A	A	A	A	A	A	A	A	A	A	A	A	P	A	A	A	A	A	A	A	A	A	A	A	A	A	A	A	A	A	A	A	A	A	A
1506	c_1073999.3.2953_at	1073999.3.2953	Ccon	2953	95.51	ABU77161	Putative virulence effector protein	ESA_01907	1720			NA	A	A	A	A	A	A	A	A	A	A	A	A	A	A	P	A	A	A	A	A	A	A	A	A	A	A	A	A	A	A	A	A	A	A	A	A	A
1507	c_1073999.3.2953_at	1073999.3.2953	Ccon	2953	77.06	ABU77161	Putative virulence effector protein	ESA_01907	1720			NA	A	A	A	A	A	A	A	A	A	A	A	A	A	A	P	A	A	A	A	A	A	A	A	A	A	A	A	A	A	A	A	A	A	A	A	A	A
1574	c_1073999.3.3059_at	1073999.3.3059	Ccon	3059	95.67	ABU79111	Protein of avirulence locus ImpE	ESA_03925	3525			NA	A	A	A	A	A	A	A	A	A	A	A	A	A	A	P	A	A	A	A	A	A	A	A	A	A	A	A	A	A	A	A	A	A	A	A	A	A
2221	c_1073999.3.3949_at	1073999.3.3949	Ccon	3949	85.98	ABU77707	Virulence factor VirK	ESA_02461	2220			NA	A	A	A	A	A	A	A	A	A	A	A	A	A	A	P	A	A	A	A	A	A	A	A	A	A	A	A	A	A	A	A	A	A	A	A	A	A
6095	c_413500.3.1872_at	413500.3.1872	Cdublau	1872	96.2	ABU76496	Virulence protein MsgA	ESA_01234	1104			NA	P	P	A	P	A	A	P	A	A	P	A	A	A	A	A	A	P	P	P	P	P	P	P	P	P	P	P	P	P	P	P	P	P	P	P	P	P
6271	c_413500.3.210_at	413500.3.210	Cdublau	210	95.34	ABU79111	Protein of avirulence locus ImpE	ESA_03925	3525			NA	A	A	A	A	A	A	A	A	A	A	A	A	A	A	A	A	P	A	P	P	P	P	P	P	A	P	P	P	P	P	P	P	P	P	P	P	P
6661	c_413500.3.2499_at	413500.3.2499	Cdublau	2499	78.42	ABU77161	Putative virulence effector protein	ESA_01907	1720			NA	A	A	A	A	A	A	A	A	A	A	A	A	A	A	A	A	P	P	P	P	P	P	P	P	P	P	P	P	P	P	P	P	P	P	P	P	P
6664	c_413500.3.2501_at	413500.3.2501	Cdublau	2501	90.03	ABU77163	Putative virulence factor	ESA_01909	1722			NA	A	A	A	A	A	A	A	A	A	A	A	A	A	A	A	A	P	P	P	P	P	P	P	P	P	P	P	P	P	P	P	P	P	P	P	P	P
6955	c_413500.3.2810_at	413500.3.2810	Cdublau	2810	89.16	ABU77436	Virulence factor VirK	ESA_02187	1983			NA	A	A	A	A	A	A	A	A	A	A	A	A	A	A	A	A	P	P	P	P	P	P	P	P	P	P	P	P	P	P	P	P	P	P	P	P	P
7027	c_413500.3.2908_at	413500.3.2908	Cdublau	2908	93.49	ABU77528	Virulence factor MviM	ESA_02279	2069			NA	A	A	A	A	A	A	A	A	A	A	A	A	A	A	A	A	A	A	A	P	A	A	P	A	A	A	A	A	A	A	A	A	A	P	A	A	A
7129	c_413500.3.3054_at	413500.3.3054	Cdublau	3054	89.78	ABU77707	Virulence factor VirK	ESA_02461	2220			NA	A	A	A	A	A	A	A	A	A	A	A	A	A	A	A	A	P	A	A	P	P	P	A	P	P	P	P	P	P	P	P	P	P	P	P	P	P
7320	c_413500.3.3337_at	413500.3.3337	Cdublau	3337	76.25	ABU77968	Protein of avirulence locus ImpE	ESA_02736	2470	T6SS6		NA	A	A	A	A	A	A	A	A	A	A	A	A	A	A	A	A	A	A	P	A	P	A	A	A	P	A	P	A	A	P	P	P	A	P	P	P	P
8633	c_413501.3.1697_at	413501.3.1697	Cmuy	1697	89.01	ABU77707	Virulence factor VirK	ESA_02461	2220			NA	A	A	A	A	A	A	A	A	A	A	A	A	A	A	A	A	A	A	A	A	A	A	A	A	A	A	A	A	A	A	A	A	A	A	A	A	A
8716	c_413501.3.1843_at	413501.3.1843	Cmuy	1843	93.65	ABU77528	Virulence factor MviM	ESA_02279	2069			NA	A	A	A	A	A	A	A	A	A	A	A	A	A	A	A	A	A	A	A	A	A	A	A	A	A	A	A	A	A	A	A	A	A	A	A	A	A
8805	c_413501.3.1987_at	413501.3.1987	Cmuy	1987	89.16	ABU77436	Virulence factor VirK	ESA_02187	1983			NA	A	A	A	A	A	A	A	A	A	A	A	A	A	A	A	A	A	A	A	A	A	A	A	A	A	A	A	A	A	A	A	A	A	A	A	A	A
8834	c_413501.3.203_at	413501.3.203	Cmuy	203	93.55	ABU79111	Protein of avirulence locus ImpE	ESA_03925	3525			NA	A	A	A	A	A	A	A	A	A	A	A	A	A	A	A	A	A	A	A	A	A	A	A	A	A	A	A	A	A	A	A	A	A	A	A	A	A
8966	c_413501.3.2236_at	413501.3.2236	Cmuy	2236	92.08	ABU77163	Putative virulence factor	ESA_01909	1722			NA	A	A	A	A	A	A	A	A	A	A	A	A	A	A	A	A	A	A	A	A	A	A	A	A	A	A	A	A	A	A	A	A	A	A	A	A	A
8967	c_413501.3.2238_at	413501.3.2238	Cmuy	2238	78.98	ABU77161	Putative virulence effector protein	ESA_01907	1720			NA	A	A	A	A	A	A	A	A	A	A	A	A	A	A	A	A	A	P	P	A	A	A	P	A	A	A	A	A	A	A	P	A	A	A	A	P	A
10732	c_413503.3.214_at	413503.3.214	Cmal 825	214	96.57	ABU77163	Putative virulence factor	ESA_01909	1722			NA	A	A	A	A	A	A	A	A	A	A	A	A	A	A	A	A	A	A	A	A	A	A	A	A	A	A	A	A	A	A	A	A	A	A	A	A	A
10733	c_413503.3.214_at	413503.3.214	Cmal 825	214	95.8	ABU77163	Putative virulence factor	ESA_01909	1722			NA	A	A	A	A	A	A	A	A	A	A	A	A	A	A	A	A	A	A	A	A	A	A	A	A	A	A	A	A	A	A	A	A	A	A	A	A	A
10742	c_413503.3.216_at	413503.3.216	Cmal 825	216	95.3	ABU77161	Putative virulence effector protein	ESA_01907	1720			NA	A	A	A	A	A	A	A	A	A	A	A	A	A	A	A	A	A	A	A	A	A	A	A	A	A	A	A	A	A	A	A	A	A	A	A	A	A
11446	c_413503.3.3712_at	413503.3.3712	Cmal 825	3712	87.96	ABU77707	Virulence factor VirK	ESA_02461	2220			NA	P	A	P	A	A	A	A	A	A	A	A	A	A	A	A	A	A	A	A	A	A	A	A	A	A	A	A	A	A	A	A	A	A	A	A	A	A
11541	c_413503.3.3943_at	413503.3.3943	Cmal 825	3943	91.96	ABU77436	Virulence factor VirK	ESA_02187	1983			NA	A	A	A	A	A	A	A	A	A	A	A	A	A	A	A	A	A	A	A	A	A	A	A	A	A	A	A	A	A	A	A	A	A	A	A	A	A
12574	c_535744.3.2442_at	535744.3.2442	Cuni	2442	88.32	ABU77707	Virulence factor VirK	ESA_02461	2220			NA	P	A	A	A	A	A	A	A	A	A	P	P	A	A	A	P	P	A	P	A	A	A	A	A	A	A	A	A	A	A	A	A	A	A	A	A	A
12678	c_535744.3.2696_at	535744.3.2696	Cuni	2696	91.96	ABU77436	Virulence factor VirK	ESA_02187	1983			NA	A	A	A	A	A	A	A	A	A	A	A	A	A	A	A	A	A	A	A	A	A	A	A	A	A	A	A	A	A	A	A	A	A	A	A	A	A
12853	c_535744.3.2996_at	535744.3.2996	Cuni	2996	94.95	ABU77163	Putative virulence factor	ESA_01909	1722			NA	A	A	A	A	A	A	A	A	A	A	A	A	A	A	A	A	A	A	A	A	A	A	A	A	A	A	A	A	A	A	A	A	A	A	A	A	A
12854	c_535744.3.2998_at	535744.3.2998	Cuni	2998	80.25	ABU77161	Putative virulence effector protein	ESA_01907	1720			NA	A	A	A	A	A	A	A	A	A	A	A	A	A	A	A	A	A	A	A	A	A	A	A	A	A	A	A	A	A	A	A	A	A	A	A	A	A
12855	c_535744.3.2998_at	535744.3.2998	Cuni	2998	97.45	ABU77161	Putative virulence effector protein	ESA_01907	1720			NA	A	A	A	A	A	A	A	A	A	A	A	A	A	A	A	A	A	A	A	A	A	A	A	A	A	A	A	A	A	A	A	A	A	A	A	A	A
14049	c_6666.1844.1763_at	6666.1844.1763	Csak BAA894	1763	99.35	ABU77161	Putative virulence effector protein	ESA_01907	1720		core	NA	P	P	P	P	A	P	P	P	P	P	A	A	A	A	A	A	A	A	A	A	A	A	A	A	A	A	A	A	A	A	A	A	A	A	A	A	A
14050	c_6666.1844.1763_at	6666.1844.1763	Csak BAA894	1763	100	ABU77161	Putative virulence effector protein	ESA_01907	1720		core	NA	P	P	P	P	A	P	P	P	P	P	A	A	A	A	A	A	A	A	A	A	A	A	A	A	A	A	A	A	A	A	A	A	A	A	A	A	A
14051	c_6666.1844.1765_at	6666.1844.1765	Csak BAA894	1765	100	ABU77163	Putative virulence factor	ESA_01909	1722		core	NA	P	P	P	P	P	P	P	P	P	P	P	A	A	A	A	P	A	A	A	A	A	A	A	A	A	A	A	A	A	A	A	A	A	A	A	A	A
14228	c_6666.1844.2024_at	6666.1844.2024	Csak BAA894	2024	100	ABU77436	Virulence factor VirK	ESA_02187	1983		core	NA	P	P	P	P	P	P	P	P	P	P	P	P	A	P	A	P	A	A	A	A	A	A	A	A	A	A	A	A	A	A	A	A	A	A	A	A	A
14522	c_6666.1844.2520_at	6666.1844.2520	Csak BAA894	2520	100	ABU77968	Protein of avirulence locus ImpE	ESA_02736	2470	T6SS6		NA	P	P	A	A	P	P	P	P	A	P	A	A	A	A	A	P	A	A	A	A	A	A	A	A	A	A	A	A	A	A	A	A	A	A	A	A	A
16422	c_6666.1845.1403_at	6666.1845.1403	Ctur	1403	77.01	ABU77968	Protein of avirulence locus ImpE	ESA_02736	2470	T6SS6		NA	A	A	A	A	A	A	A	A	A	A	A	A	A	A	A	A	A	A	A	A	A	A	A	A	A	A	A	A	A	A	A	A	A	A	A	A	A
16565	c_6666.1845.152_at	6666.1845.152	Ctur	152	100	AHB72624	Virulence-associated_protein_vagC		NA	pCTU3		NA	A	A	P	P	A	A	A	A	A	A	A	A	A	A	A	P	P	A	A	A	A	A	A	A	A	A	P	A	A	A	A	A	A	A	P	A	A
16732	c_6666.1845.1661_at	6666.1845.1661	Ctur	1661	89.78	ABU77707	Virulence factor VirK	ESA_02461	2220	core1104		NA	A	A	A	A	A	A	A	A	A	A	A	A	A	A	A	A	A	A	A	A	A	A	A	A	A	A	A	A	A	A	A	A	A	A	A	A	A
16915	c_6666.1845.1814_at	6666.1845.1814	Ctur	1814	96.74	ABU77528	Virulence factor MviM	ESA_02279	2069	core1231		NA	P	P	P	P	A	P	A	P	P	P	A	A	A	A	A	A	A	A	A	A	A	A	A	A	A	A	A	A	A	A	A	A	A	A	A	A	A
17095	c_6666.1845.1949_at	6666.1845.1949	Ctur	1949	93.01	ABU77436	Virulence factor VirK	ESA_02187	1983	core1304		NA	A	A	A	A	A	A	A	A	A	A	A	A	A	A	A	A	A	A	A	A	A	A	A	A	A	A	A	A	A	A	A	A	A	A	A	A	A
17430	c_6666.1845.2226_at	6666.1845.2226	Ctur	2226	94.81	ABU77163	Putative virulence factor	ESA_01909	1722	core1523		NA	A	A	A	A	A	A	A	A	A	A	A	A	A	A	A	A	A	A	A	A	A	A	A	A	A	A	A	A	A	A	A	A	A	A	A	A	A
17432	c_6666.1845.2228_at	6666.1845.2228	Ctur	2228	80.67	ABU77161	Putative virulence effector protein	ESA_01907	1720	core1525		NA	A	A	A	A	A	A	A	A	A	A	A	A	A	A	A	A	A	A	A	A	A	A	A	A	A	A	A	A	A	A	A	A	A	A	A	A	A
17433	c_6666.1845.2228_at	6666.1845.2228	Ctur	2228	96.82	ABU77161	Putative virulence effector protein	ESA_01907	1720	core1525		NA	A	A	A	A	A	A	A	A	A	A	A	A	A	A	A	A	A	A	A	A	A	A	A	A	A	A	A	A	A	A	A	A	A	A	A	A	A
18061	c_6666.1845.276_at	6666.1845.276	Ctur	276	97.11	ABU79111	Protein of avirulence locus ImpE	ESA_03925	3525	core0058		NA	A	A	A	A	A	A	A	A	A	A	A	A	A	A	A	A	A	A	A	A	A	A	A	A	A	A	A	A	A	A	A	A	A	A	A	A	A
18135	c_6666.1845.2819_at	6666.1845.2819	Ctur	2819	97.47	ABU76496	Virulence protein MsgA	ESA_01234	1104	core1947		NA	A	A	A	A	A	A	A	A	A	A	A	A	A	A	A	A	A	A	A	A	A	A	A	A	A	A	A	A	A	A	A	A	A	A	A	A	A
[truncated: 501 more columns]

## Sheet: ALL Fimbriae
Supplemental Table S3. All fimbriae alleles captured on the FDA Cronobacter microarray used to develop the phylogenetic tree represented in Figure 3A
	probe	probeset	Probe.species.ID	ProbeSet	..similarity	NCBI.protein	NCBI.annotations	BAA.loci	BAA_peg_id	GR	core	Core.	16MP002184	16MP002185	201NC.sak.	208NC.sak.	254NC.sak.	32B1C	33SS8	35SS5	A31	A31815	AS13	AS15	AS2	AS4	CconLMG26250.	CDC1121.73A	Cdub.3.27b	Cdub.Comp56A	Cdub0743.75	Cdub1027	Cdub1028	Cdub1105.6	Cdub1108.29.3	Cdub2.14	Cdub464.	Cdub5960.70.	Cdub6.15Gb	Cdub6.3Gb	Cdub853057	Cdub9079.75B	CdubE187_2	CdubE515C	CdubE791	CdubE798	CdubE799_2	CdubKW5b	CdubORA114244
766	c_1073999.3.2013_at	1073999.3.2013	Ccon	2013	32.22	ABU77785	type 1 fimbriae anchoring protein FimD	ESA_02540	2293	GR9 - ?fimbriae		NA	A	A	A	A	A	A	A	A	A	A	A	A	A	A	P	A	A	A	A	A	A	A	A	A	A	A	A	A	A	A	A	A	A	A	A	A	A
767	c_1073999.3.2013_at	1073999.3.2013	Ccon	2013	32.22	ABU77785	type 1 fimbriae anchoring protein FimD	ESA_02540	2293	GR9 - ?fimbriae		NA	A	A	A	A	A	A	A	A	A	A	A	A	A	A	P	A	A	A	A	A	A	A	A	A	A	A	A	A	A	A	A	A	A	A	A	A	A
768	c_1073999.3.2013_s_at	1073999.3.2013	Ccon	2013	32.22	ABU77785	type 1 fimbriae anchoring protein FimD	ESA_02540	2293	GR9 - ?fimbriae		NA	A	A	A	A	A	A	A	A	A	A	A	A	A	A	P	A	A	P	P	A	A	A	P	A	A	A	A	A	A	A	P	A	A	A	A	A	A
769	c_1073999.3.2013_s_at	1073999.3.2013	Ccon	2013	32.22	ABU77785	type 1 fimbriae anchoring protein FimD	ESA_02540	2293	GR9 - ?fimbriae		NA	A	A	A	A	A	A	A	A	A	A	A	A	A	A	P	A	A	P	P	A	A	A	P	A	A	A	A	A	A	A	P	A	A	A	A	A	A
1475	c_1073999.3.2928_at	1073999.3.2928	Ccon	2928	56.65	ABU77785	type 1 fimbriae anchoring protein FimD	ESA_02540	2293			NA	A	A	A	A	A	P	A	A	A	A	A	A	A	A	P	A	P	P	A	A	A	A	A	A	A	A	A	A	A	A	A	A	A	A	A	P	A
1476	c_1073999.3.2928_at	1073999.3.2928	Ccon	2928	56.65	ABU77785	type 1 fimbriae anchoring protein FimD	ESA_02540	2293			NA	A	A	A	A	A	P	A	A	A	A	A	A	A	A	P	A	P	P	A	A	A	A	A	A	A	A	A	A	A	A	A	A	A	A	A	P	A
1477	c_1073999.3.2928_s_at	1073999.3.2928	Ccon	2928	56.65	ABU77785	type 1 fimbriae anchoring protein FimD	ESA_02540	2293			NA	A	A	A	A	A	A	A	A	A	A	A	A	A	A	P	A	P	P	P	A	A	A	P	P	A	A	A	A	A	A	P	A	A	A	A	P	A
1478	c_1073999.3.2928_s_at	1073999.3.2928	Ccon	2928	56.65	ABU77785	type 1 fimbriae anchoring protein FimD	ESA_02540	2293			NA	A	A	A	A	A	A	A	A	A	A	A	A	A	A	P	A	P	P	P	A	A	A	P	P	A	A	A	A	A	A	P	A	A	A	A	P	A
1743	c_1073999.3.3301_at	1073999.3.3301	Ccon	3301	82.35	ABU77592	type 1 fimbriae anchoring protein FimD	ESA_02343	2110			NA	A	A	A	A	A	A	A	A	A	A	A	A	A	A	P	A	A	A	A	A	A	A	A	A	A	A	A	A	A	A	A	A	A	A	A	A	A
1893	c_1073999.3.3508_at	1073999.3.3508	Ccon	3508	80.49	ABU76606	Sigma-fimbriae usher protein	ESA_01346	1206			NA	A	A	A	A	A	A	A	A	A	A	A	A	A	A	A	A	A	A	A	A	A	A	A	A	A	A	A	A	A	A	A	A	A	A	A	A	A
1108	c_1073999.3.2455_at	1073999.3.2455	Ccon	2455	87.71	ABU76607	Sigma-fimbriae tip adhesin	ESA_01347	1207			NA	A	A	A	A	A	A	A	A	A	A	A	A	A	A	P	A	A	A	A	A	A	A	A	A	A	A	A	A	A	A	A	A	A	A	A	A	A
1144	c_1073999.3.2505_at	1073999.3.2505	Ccon	2505	95.88	ABU76603	Sigma-fimbriae uncharacterized paralogous subunit	ESA_01343	1203			NA	A	A	A	A	A	A	A	A	A	A	A	A	A	A	P	A	A	A	A	A	A	A	A	A	A	A	A	A	A	A	A	A	A	A	A	A	A
1145	c_1073999.3.2507_at	1073999.3.2507	Ccon	2507	90.58	ABU76605	Sigma-fimbriae chaperone protein	ESA_01345	1205			NA	A	A	A	A	A	A	A	A	A	A	A	A	A	A	P	A	A	A	A	A	A	A	A	A	A	A	A	A	A	A	A	A	A	A	A	A	A
2391	c_1073999.3.532_at	1073999.3.532	Ccon	532	57.44	ABU79252	type 1 fimbriae anchoring protein FimD	ESA_04071	3657			NA	A	A	A	A	A	A	A	A	A	A	A	A	A	A	P	A	A	A	A	A	A	A	A	A	A	A	A	A	A	A	A	A	A	A	A	A	A
2870	c_1138308.3.3466_at	1138308.3.3466	Csak ES15	3466	96.12	ABU78727	Beta-fimbriae probable major subunit	ESA_03512	3161			NA	A	A	A	A	A	A	A	A	P	A	P	P	A	P	A	P	A	A	A	A	A	A	A	A	A	A	A	A	A	A	A	A	A	A	A	A	A
2933	c_28141.3.1023_at	28141.3.1023	Csak 2151	1023	30.7	ABU77785	type 1 fimbriae anchoring protein FimD	ESA_02540	2293			NA	P	A	P	P	A	P	P	P	P	P	P	P	P	P	A	P	A	A	A	A	A	A	A	A	A	A	A	A	A	A	A	A	A	A	A	P	A
3678	c_28141.8.1408_at	28141.8.1408	Csak ES35	1408	96.73	ABU78027	type 1 fimbriae anchoring protein FimD	ESA_02797	2523			NA	P	P	P	P	P	P	P	P	P	P	P	P	P	P	A	P	A	A	A	A	A	A	A	A	A	A	A	A	A	A	A	A	A	A	A	A	A
3679	c_28141.8.1408_at	28141.8.1408	Csak ES35	1408	100	ABU78027	type 1 fimbriae anchoring protein FimD	ESA_02797	2523			NA	P	P	P	P	P	P	P	P	P	P	P	P	P	P	A	P	A	A	A	A	A	A	A	A	A	A	A	A	A	A	A	A	A	A	A	A	A
3697	c_28141.8.1834_at	28141.8.1834	Csak ES35	1834	94.69	ABU77592	type 1 fimbriae anchoring protein FimD	ESA_02343	2110			NA	A	P	A	A	A	A	A	A	P	A	A	A	A	A	A	A	A	A	A	A	A	A	A	A	A	A	A	A	A	A	A	A	A	A	A	A	A
4262	c_413498.3.1606_at	413498.3.1606	Cdubdub	1606	32.09	ABU77785	type 1 fimbriae anchoring protein FimD	ESA_02540	2293	GR9		NA	A	A	A	A	A	A	A	A	A	A	A	A	A	A	P	A	A	A	A	A	A	A	A	A	A	A	A	A	A	A	P	A	A	A	A	A	A
4321	c_413498.3.2103_at	413498.3.2103	Cdubdub	2103	63.16	ABU79252	type 1 fimbriae anchoring protein FimD	ESA_04071	3657			NA	A	A	A	A	A	A	A	A	A	A	A	A	A	A	P	A	P	P	P	A	A	A	P	P	A	A	A	A	A	A	P	A	A	A	A	P	A
4500	c_413498.3.3130_at	413498.3.3130	Cdubdub	3130	57.09	ABU77785	type 1 fimbriae anchoring protein FimD	ESA_02540	2293			NA	A	A	A	A	A	A	A	A	A	A	A	A	A	A	A	A	P	A	P	A	A	A	A	P	A	A	A	A	A	A	P	A	A	A	A	P	A
4533	c_413498.3.3327_at	413498.3.3327	Cdubdub	3327	82.35	ABU77592	type 1 fimbriae anchoring protein FimD	ESA_02343	2110			NA	A	A	A	A	A	A	A	A	A	A	A	A	A	A	A	A	A	A	A	A	A	P	P	A	A	A	A	A	A	A	P	A	A	A	A	P	A
5151	c_413499.3.2188_at	413499.3.2188	Cdublac	2188	82.83	ABU77592	type 1 fimbriae anchoring protein FimD	ESA_02343	2110			NA	A	A	A	A	A	A	A	A	A	A	A	A	A	A	A	A	A	A	A	A	A	A	A	A	A	A	A	A	A	A	A	A	A	A	A	A	A
5152	c_413499.3.2188_at	413499.3.2188	Cdublac	2188	82.83	ABU77592	type 1 fimbriae anchoring protein FimD	ESA_02343	2110			NA	A	A	A	A	A	A	A	A	A	A	A	A	A	A	A	A	A	A	A	A	A	A	A	A	A	A	A	A	A	A	A	A	A	A	A	A	A
5153	c_413499.3.2188_s_at	413499.3.2188	Cdublac	2188	82.83	ABU77592	type 1 fimbriae anchoring protein FimD	ESA_02343	2110			NA	A	A	A	A	A	A	A	A	A	A	A	A	A	A	A	A	P	P	P	P	A	P	P	P	P	P	P	P	P	P	P	P	P	P	P	P	P
5154	c_413499.3.2188_s_at	413499.3.2188	Cdublac	2188	82.83	ABU77592	type 1 fimbriae anchoring protein FimD	ESA_02343	2110			NA	A	A	A	A	A	A	A	A	A	A	A	A	A	A	A	A	P	P	P	P	A	P	P	P	P	P	P	P	P	P	P	P	P	P	P	P	P
5304	c_413499.3.3636_at	413499.3.3636	Cdublac	3636	69.02	ABU78730	Beta-fimbriae usher protein	ESA_03515	3164	GR76 - beta fimbriae		NA	A	A	A	A	A	A	A	A	A	A	A	A	A	A	A	A	A	A	A	A	A	A	A	A	A	A	P	A	A	A	A	A	A	A	P	A	P
5305	c_413499.3.3637_at	413499.3.3637	Cdublac	3637	69.43	ABU78730	Beta-fimbriae usher protein	ESA_03515	3164	GR76 - beta fimbriae		NA	A	A	A	A	A	A	A	A	A	A	A	A	A	A	A	A	A	A	A	A	A	A	A	A	A	A	P	A	A	A	A	A	A	A	P	A	P
5306	c_413499.3.3638_at	413499.3.3638	Cdublac	3638	73.04	ABU78731	Beta-fimbriae chaperone protein	ESA_03516	3165	GR76 - beta fimbriae		NA	A	A	A	A	A	A	A	A	A	A	A	A	A	A	A	A	A	A	A	A	A	A	A	A	A	A	P	A	A	A	A	A	A	A	P	A	P
5307	c_413499.3.3639_at	413499.3.3639	Cdublac	3639	65.61	ABU78732	Beta-fimbriae probable major subunit	ESA_03517	3166	GR76 - beta fimbriae		NA	A	A	A	A	A	A	A	A	A	A	A	A	A	A	A	A	A	A	A	A	A	A	A	A	A	A	P	A	A	A	A	A	A	A	P	A	P
5308	c_413499.3.3640_at	413499.3.3640	Cdublac	3640	48.67	ABU78734	Beta-fimbriae probable major subunit	ESA_03519	3168	GR76 - beta fimbriae		NA	A	A	A	A	A	A	A	A	A	A	A	A	A	A	A	A	A	A	A	A	A	A	A	A	A	A	P	A	A	A	A	A	A	A	P	A	P
5309	c_413499.3.3641_at	413499.3.3641	Cdublac	3641	72.92	ABU78734	Beta-fimbriae probable major subunit	ESA_03519	3168	GR76 - beta fimbriae		NA	A	A	A	A	A	A	A	A	A	A	A	A	A	A	A	A	A	A	A	A	A	A	A	A	A	A	P	A	A	A	A	A	A	A	P	A	P
5310	c_413499.3.3642_at	413499.3.3642	Cdublac	3642	77.33	ABU78736	Beta-fimbriae probable major subunit	ESA_03521	3170	GR76 - beta fimbriae		NA	A	A	A	A	A	A	A	A	A	A	A	A	A	A	A	A	A	A	A	A	A	A	A	A	A	A	P	A	A	A	A	A	A	A	P	A	P
5390	c_413499.3.552_at	413499.3.552	Cdublac	552	31.57	ABU77785	type 1 fimbriae anchoring protein FimD	ESA_02540	2293	GR9		NA	A	A	A	A	A	A	A	A	A	A	A	A	A	A	A	A	A	A	A	A	A	A	A	A	A	A	P	A	A	A	A	A	A	A	A	A	P
6167	c_413500.3.1965_at	413500.3.1965	Cdublau	1965	89.69	ABU76605	Sigma-fimbriae chaperone protein	ESA_01345	1205			NA	A	A	A	A	A	A	A	A	A	A	A	A	A	A	A	A	P	P	P	P	A	P	P	P	P	P	P	P	P	P	P	P	P	P	P	P	P
6168	c_413500.3.1967_at	413500.3.1967	Cdublau	1967	89.23	ABU76607	Sigma-fimbriae tip adhesin	ESA_01347	1207			NA	A	A	A	A	A	A	A	A	A	A	A	A	A	A	A	A	A	P	A	P	P	P	A	A	P	P	A	A	P	P	P	P	P	P	A	P	A
7047	c_413500.3.2935_at	413500.3.2935	Cdublau	2935	82.71	ABU77592	type 1 fimbriae anchoring protein FimD	ESA_02343	2110			NA	A	A	A	A	A	A	A	A	A	A	A	A	A	A	A	A	A	A	A	A	A	A	A	A	P	A	P	A	A	P	A	P	A	P	P	A	P
7202	c_413500.3.3164_at	413500.3.3164	Cdublau	3164	60.71	ABU77785	type 1 fimbriae anchoring protein FimD	ESA_02540	2293			NA	A	A	A	A	A	A	A	A	A	A	A	A	A	A	A	A	A	A	A	A	A	A	A	A	P	A	P	P	A	P	A	P	A	P	P	A	P
7803	c_413500.3.3978_at	413500.3.3978	Cdublau	3978	66.5	ABU79252	type 1 fimbriae anchoring protein FimD	ESA_04071	3657			NA	A	A	A	A	A	A	A	A	A	A	A	A	A	A	A	A	A	A	A	A	A	A	A	A	P	A	P	P	A	P	A	P	A	P	P	A	P
8130	c_413500.3.735_at	413500.3.735	Cdublau	735	31.2	ABU77785	type 1 fimbriae anchoring protein FimD	ESA_02540	2293	GR9		NA	A	A	A	A	A	A	A	A	A	A	A	A	A	A	A	A	A	A	A	A	A	A	A	A	P	A	A	P	A	P	A	P	A	P	A	A	A
8593	c_413501.3.1610_at	413501.3.1610	Cmuy	1610	59.88	ABU77785	type 1 fimbriae anchoring protein FimD	ESA_02540	2293			NA	A	A	A	A	A	A	A	A	A	A	A	A	A	A	A	A	A	A	A	P	A	P	A	A	A	P	A	A	P	A	A	A	P	A	A	A	A
8697	c_413501.3.1815_at	413501.3.1815	Cmuy	1815	81.49	ABU77592	type 1 fimbriae anchoring protein FimD	ESA_02343	2110			NA	A	A	A	A	A	A	A	A	A	A	A	A	A	A	A	A	A	A	A	A	A	A	A	A	A	A	A	A	A	A	A	A	A	A	A	A	A
9301	c_413501.3.2824_at	413501.3.2824	Cmuy	2824	91.58	ABU76607	Sigma-fimbriae tip adhesin	ESA_01347	1207			NA	A	A	A	A	A	A	A	A	A	A	A	A	A	A	A	A	A	A	A	A	A	A	A	A	A	A	A	A	A	A	A	A	A	A	A	A	A
9302	c_413501.3.2825_at	413501.3.2825	Cmuy	2825	91.08	ABU76606	Sigma-fimbriae usher protein	ESA_01346	1206			NA	A	A	A	A	A	A	A	A	A	A	A	A	A	A	A	A	A	A	A	A	A	A	A	A	A	A	A	A	A	A	A	A	A	A	P	A	A
9303	c_413501.3.2826_at	413501.3.2826	Cmuy	2826	91.28	ABU76605	Sigma-fimbriae chaperone protein	ESA_01345	1205			NA	A	A	A	A	A	A	A	A	A	A	A	A	A	A	A	A	A	A	A	A	A	A	A	A	A	A	A	A	A	A	A	A	A	A	A	A	A
9304	c_413501.3.2828_at	413501.3.2828	Cmuy	2828	94.25	ABU76603	Sigma-fimbriae uncharacterized paralogous subunit	ESA_01343	1203			NA	P	A	P	P	P	A	A	P	A	A	A	A	A	A	A	A	A	A	A	A	A	A	A	A	A	A	A	A	A	A	A	A	A	A	A	A	A
9619	c_413501.3.342_at	413501.3.342	Cmuy	342	72.42	ABU79252	type 1 fimbriae anchoring protein FimD	ESA_04071	3657			NA	A	A	A	A	A	A	A	A	A	A	A	A	A	A	A	A	A	A	A	P	A	P	A	A	A	A	A	A	P	A	A	A	P	A	A	A	A
9794	c_413501.3.3772_at	413501.3.3772	Cmuy	3772	31.69	ABU77785	type 1 fimbriae anchoring protein FimD	ESA_02540	2293	GR9		NA	A	A	A	A	A	A	A	A	A	A	A	A	A	A	A	A	A	A	P	P	A	P	A	A	A	P	A	A	P	A	A	A	P	A	A	A	A
10577	c_413503.3.1764_at	413503.3.1764	Cmal 825	1764	30.48	ABU77785	type 1 fimbriae anchoring protein FimD	ESA_02540	2293	GR9		NA	A	A	A	A	A	A	A	A	A	A	A	A	A	A	A	A	A	A	A	A	A	A	A	A	A	A	A	A	A	A	A	A	A	A	A	A	A
10884	c_413503.3.2433_at	413503.3.2433	Cmal 825	2433	82.98	ABU79252	type 1 fimbriae anchoring protein FimD	ESA_04071	3657			NA	A	A	A	A	A	A	A	A	A	A	A	A	A	A	A	A	A	A	A	A	A	A	A	A	A	A	A	A	A	A	A	A	A	A	A	A	A
11333	c_413503.3.3405_at	413503.3.3405	Cmal 825	3405	82.53	ABU78027	type 1 fimbriae anchoring protein FimD	ESA_02797	2523	GR82 - Y1 fimbriae		NA	A	A	A	A	A	A	A	A	A	A	A	A	A	A	A	A	A	A	A	A	A	A	A	A	A	A	A	A	A	A	A	A	A	A	A	A	A
11407	c_413503.3.3633_at	413503.3.3633	Cmal 825	3633	79.1	ABU77785	type 1 fimbriae anchoring protein FimD	ESA_02540	2293			NA	A	A	A	A	A	A	A	A	A	A	A	A	A	A	A	A	A	A	A	A	A	A	A	A	A	A	A	A	A	A	A	A	A	A	A	A	A
11493	c_413503.3.3821_at	413503.3.3821	Cmal 825	3821	87.15	ABU77592	type 1 fimbriae anchoring protein FimD	ESA_02343	2110			NA	A	A	A	A	A	A	A	A	A	A	A	A	A	A	A	A	A	A	A	A	A	A	A	A	A	A	A	A	A	A	A	A	A	A	A	A	A
11791	c_413503.3.738_at	413503.3.738	Cmal 825	738	98.01	ABU76607	Sigma-fimbriae tip adhesin	ESA_01347	1207			NA	A	A	A	A	A	A	A	A	A	A	A	A	A	A	A	A	A	A	A	A	A	A	A	A	A	A	A	A	A	A	A	A	A	A	A	A	A
11793	c_413503.3.740_at	413503.3.740	Cmal 825	740	96.41	ABU76605	Sigma-fimbriae chaperone protein	ESA_01345	1205			NA	A	A	A	A	A	A	A	A	A	A	A	A	A	A	A	A	A	A	A	A	A	A	A	A	A	A	A	A	A	A	A	A	A	A	A	A	A
11961	c_535744.3.1013_at	535744.3.1013	Cuni	1013	30.39	ABU77785	type 1 fimbriae anchoring protein FimD	ESA_02540	2293	GR9		NA	A	A	A	A	A	A	A	A	A	A	A	A	A	A	A	A	A	A	A	A	A	A	A	A	A	A	A	A	A	A	A	A	A	A	A	A	A
12538	c_535744.3.2359_at	535744.3.2359	Cuni	2359	78.24	ABU77785	type 1 fimbriae anchoring protein FimD	ESA_02540	2293			NA	A	A	A	A	A	A	A	A	A	A	A	A	A	A	A	A	A	A	A	A	A	A	A	A	A	A	A	A	A	A	A	A	A	A	A	A	A
12616	c_535744.3.2552_at	535744.3.2552	Cuni	2552	86.75	ABU77592	type 1 fimbriae anchoring protein FimD	ESA_02343	2110			NA	A	A	A	A	A	A	A	A	A	A	A	A	A	A	A	A	A	A	A	A	A	A	A	A	A	A	A	A	A	A	A	A	A	A	A	A	A
13046	c_535744.3.3421_at	535744.3.3421	Cuni	3421	92.62	ABU76607	Sigma-fimbriae tip adhesin	ESA_01347	1207			NA	A	A	A	A	A	A	A	A	A	A	A	A	A	A	A	A	A	A	A	A	A	A	A	A	A	A	A	A	A	A	A	A	A	A	A	A	A
13047	c_535744.3.3423_at	535744.3.3423	Cuni	3423	93.27	ABU76605	Sigma-fimbriae chaperone protein	ESA_01345	1205			NA	A	A	A	A	A	A	A	A	A	A	A	A	A	A	A	A	A	A	A	A	A	A	A	A	A	A	A	A	A	A	A	A	A	A	A	A	A
13337	c_535744.3.516_at	535744.3.516	Cuni	516	85.23	ABU79252	type 1 fimbriae anchoring protein FimD	ESA_04071	3657			NA	A	A	A	A	A	A	A	A	A	A	A	A	A	A	A	A	A	A	A	A	A	A	A	A	A	A	A	A	A	A	A	A	A	A	A	A	A
13677	c_6666.1844.1227_at	6666.1844.1227	Csak BAA894	1227	100	ABU76605	Sigma-fimbriae chaperone protein	ESA_01345	1205		core	NA	P	P	P	P	P	P	P	P	P	P	P	P	P	P	A	P	A	A	A	A	A	A	A	A	A	A	A	A	A	A	A	A	A	A	A	A	A
13678	c_6666.1844.1229_at	6666.1844.1229	Csak BAA894	1229	100	ABU76607	Sigma-fimbriae tip adhesin	ESA_01347	1207		core	NA	P	P	P	P	P	P	P	P	P	P	P	P	A	P	A	P	A	A	A	A	A	A	A	A	A	A	A	A	A	A	A	A	A	A	A	A	A
14091	c_6666.1844.1827_at	6666.1844.1827	Csak BAA894	1827	99.86	ABU77227	type 1 fimbriae anchoring protein FimD	ESA_01974	1782	GR126		NA	A	P	A	A	P	A	A	A	A	A	A	A	A	A	A	A	A	A	A	A	A	A	A	A	A	A	A	A	A	A	A	A	A	A	A	A	A
14300	c_6666.1844.2153_at	6666.1844.2153	Csak BAA894	2153	99.88	ABU77592	type 1 fimbriae anchoring protein FimD	ESA_02343	2110		core	NA	P	A	P	P	P	P	P	P	A	P	A	A	A	A	A	A	A	A	A	A	A	A	A	A	A	A	A	A	A	A	A	A	A	A	A	A	A
14415	c_6666.1844.2343_at	6666.1844.2343	Csak BAA894	2343	99.88	ABU77785	type 1 fimbriae anchoring protein FimD	ESA_02540	2293		core	NA	P	P	P	P	P	P	P	P	P	P	P	P	A	P	A	P	A	A	A	A	A	A	A	A	A	A	A	A	A	A	A	A	A	A	A	A	A
14555	c_6666.1844.2575_s_at	6666.1844.2575	Csak BAA894	2575	100	ABU78027	type 1 fimbriae anchoring protein FimD	ESA_02797	2523	GR82 - Y1 fimbriae		NA	P	P	P	P	P	P	P	P	P	P	P	P	P	P	A	P	P	P	P	A	A	A	P	P	A	A	A	A	A	A	A	A	A	A	A	A	A
14986	c_6666.1844.3250_at	6666.1844.3250	Csak BAA894	3250	100	ABU78727	Beta-fimbriae probable major subunit	ESA_03512	3161	GR76 - beta fimbriae		NA	P	P	P	P	P	P	P	P	A	P	P	A	A	A	A	A	A	A	A	A	A	A	A	A	A	A	A	A	A	A	A	A	A	A	A	A	A
14987	c_6666.1844.3250_at	6666.1844.3250	Csak BAA894	3250	100	ABU78727	Beta-fimbriae probable major subunit	ESA_03512	3161	GR76 - beta fimbriae		NA	P	P	P	P	P	P	P	P	A	P	P	A	A	A	A	A	A	A	A	A	A	A	A	A	A	A	A	A	A	A	A	A	A	A	A	A	A
14988	c_6666.1844.3250_s_at	6666.1844.3250	Csak BAA894	3250	100	ABU78727	Beta-fimbriae probable major subunit	ESA_03512	3161	GR76 - beta fimbriae		NA	P	P	P	P	P	P	P	P	A	P	A	A	A	A	A	A	A	A	A	A	A	A	A	A	A	A	A	A	A	A	A	A	A	A	A	A	A
14989	c_6666.1844.3250_s_at	6666.1844.3250	Csak BAA894	3250	100	ABU78727	Beta-fimbriae probable major subunit	ESA_03512	3161	GR76 - beta fimbriae		NA	P	P	P	P	P	P	P	P	A	P	A	A	A	A	A	A	A	A	A	A	A	A	A	A	A	A	A	A	A	A	A	A	A	A	A	A	A
14990	c_6666.1844.3251_at	6666.1844.3251	Csak BAA894	3251	100	ABU78728	Beta-fimbriae probable major subunit	ESA_03513	3162	GR76 - beta fimbriae		NA	P	P	P	P	P	P	P	P	P	P	P	P	P	P	A	P	A	A	A	A	P	A	A	A	A	A	A	A	A	A	A	A	A	A	A	P	A
14992	c_6666.1844.3253_at	6666.1844.3253	Csak BAA894	3253	100	ABU78730	Beta-fimbriae usher protein	ESA_03515	3164	GR76 - beta fimbriae		NA	P	P	P	P	P	P	P	P	P	P	P	P	A	P	A	P	A	A	A	A	A	A	A	A	A	A	A	A	A	A	A	A	A	A	A	A	A
14993	c_6666.1844.3254_at	6666.1844.3254	Csak BAA894	3254	100	ABU78731	Beta-fimbriae chaperone protein	ESA_03516	3165	GR76 - beta fimbriae		NA	P	P	P	P	P	P	P	P	P	P	P	P	P	P	A	P	A	A	A	A	A	A	A	A	A	A	A	A	A	A	A	A	A	A	A	P	A
14994	c_6666.1844.3255_at	6666.1844.3255	Csak BAA894	3255	100	ABU78732	Beta-fimbriae probable major subunit	ESA_03517	3166	GR76 - beta fimbriae		NA	P	P	P	P	P	P	P	P	P	P	P	P	P	P	A	P	A	A	A	A	A	A	A	A	A	A	A	A	A	A	A	A	A	A	A	P	A
14995	c_6666.1844.3256_at	6666.1844.3256	Csak BAA894	3256	100	ABU78733	Beta-fimbriae probable major subunit	ESA_03518	3167	GR76 - beta fimbriae		NA	P	P	P	P	P	P	P	P	P	P	P	P	P	P	A	P	A	A	A	A	A	A	A	A	A	A	A	A	A	A	A	A	A	A	A	P	A
14996	c_6666.1844.3257_at	6666.1844.3257	Csak BAA894	3257	100	ABU78734	Beta-fimbriae probable major subunit	ESA_03519	3168	GR76 - beta fimbriae		NA	P	P	P	P	P	P	P	P	P	P	P	P	A	A	A	P	A	A	A	A	A	A	A	A	A	A	A	A	A	A	A	A	A	A	A	A	A
14997	c_6666.1844.3258_at	6666.1844.3258	Csak BAA894	3258	100	ABU78735	Beta-fimbriae probable major subunit	ESA_03520	3169	GR76 - beta fimbriae		NA	P	P	P	P	P	P	P	P	P	P	A	A	A	A	A	A	A	A	A	A	A	A	A	A	A	A	A	A	A	A	A	A	A	A	A	A	A
14998	c_6666.1844.3259_at	6666.1844.3259	Csak BAA894	3259	100	ABU78736	Beta-fimbriae probable major subunit	ESA_03521	3170	GR76 - beta fimbriae		NA	P	P	P	P	P	P	P	P	P	P	P	P	P	P	A	P	A	A	A	A	A	A	A	A	A	A	A	A	A	A	A	A	A	A	A	A	A
15233	c_6666.1844.3754_at	6666.1844.3754	Csak BAA894	3754	99.87	ABU79252	type 1 fimbriae anchoring protein FimD	ESA_04071	3657		core	NA	P	P	P	P	P	P	P	P	P	P	P	P	A	A	A	P	A	A	A	A	A	A	A	A	A	A	A	A	A	A	A	A	A	A	A	A	A
16639	c_6666.1845.1578_at	6666.1845.1578	Ctur	1578	79.83	ABU77785	type 1 fimbriae anchoring protein FimD	ESA_02540	2293	core1035		NA	A	A	A	A	A	A	A	A	A	A	A	A	A	A	A	A	A	A	A	A	A	A	A	A	A	A	A	A	A	A	A	A	A	A	A	A	A
16869	c_6666.1845.1779_at	6666.1845.1779	Ctur	1779	85.91	ABU77592	type 1 fimbriae anchoring protein FimD	ESA_02343	2110	core1205		NA	A	A	A	A	A	A	A	A	A	A	A	A	A	A	A	A	A	A	A	A	A	A	A	A	A	A	A	A	A	A	A	A	A	A	A	A	A
18015	c_6666.1845.2723_at	6666.1845.2723	Ctur	2723	93.38	ABU76607	Sigma-fimbriae tip adhesin	ESA_01347	1207	core1875		NA	A	A	A	A	A	A	A	A	A	A	A	A	A	A	A	A	A	A	A	A	A	A	A	A	A	A	A	A	A	A	A	A	A	A	A	A	A
18016	c_6666.1845.2724_at	6666.1845.2724	Ctur	2724	93.89	ABU76606	Sigma-fimbriae usher protein	ESA_01346	1206	core1876		NA	A	A	A	A	A	A	A	A	A	A	A	A	A	A	A	A	A	A	A	A	A	A	A	A	A	A	A	A	A	A	A	A	A	A	A	A	A
18017	c_6666.1845.2725_at	6666.1845.2725	Ctur	2725	93.27	ABU76605	Sigma-fimbriae chaperone protein	ESA_01345	1205	core1877		NA	A	A	A	A	A	A	A	A	A	A	A	A	A	A	A	A	A	A	A	A	A	A	A	A	A	A	A	A	A	A	A	A	A	A	A	A	A
18018	c_6666.1845.2726_at	6666.1845.2726	Ctur	2726	94.16	ABU76604	Sigma-fimbriae uncharacterized paralogous subunit	ESA_01344	1204			NA	P	P	P	P	P	A	P	P	A	P	P	P	A	A	A	P	P	A	P	A	A	P	P	P	A	A	P	A	A	A	A	A	P	P	A	P	A
18019	c_6666.1845.2727_at	6666.1845.2727	Ctur	2727	98.28	ABU76603	Sigma-fimbriae uncharacterized paralogous subunit	ESA_01343	1203	core1878		NA	P	P	P	P	A	P	P	P	A	P	P	P	A	A	A	P	A	A	A	A	A	A	A	A	A	A	A	A	A	A	A	A	A	A	A	A	A
19290	c_6666.1845.3759_at	6666.1845.3759	Ctur	3759	30.24	ABU77785	type 1 fimbriae anchoring protein FimD	ESA_02540	2293	GR9		NA	A	A	A	A	A	A	A	A	A	A	A	A	A	A	A	A	A	A	A	A	A	A	A	A	A	A	A	A	A	A	A	A	A	A	A	A	A
19888	c_6666.1845.4270_at	6666.1845.4270	Ctur	4270	81.48	ABU79252	type 1 fimbriae anchoring protein FimD	ESA_04071	3657	core3086		NA	A	A	A	A	P	A	A	A	A	A	A	A	A	A	A	A	A	A	A	A	A	A	A	A	A	A	A	A	A	A	A	A	A	A	A	A	A
253	c_1073999.3.1330_at	1073999.3.1330	Ccon	1330	86.09	ABU78998	COG3539: P pilus assembly protein2C pilin FimA	ESA_03812	3424			NA	A	A	A	A	A	A	A	A	A	A	A	A	A	A	P	A	A	A	A	A	A	A	A	A	A	A	A	A	A	A	A	A	A	A	A	A	A
913	c_1073999.3.2197_at	1073999.3.2197	Ccon	2197	73.46	ABU79253	pili assembly chaperone	ESA_04072	3658			NA	A	A	A	A	A	A	A	A	A	A	A	A	A	A	P	A	A	A	A	A	A	A	A	A	A	A	A	A	A	A	A	A	A	A	A	A	A
914	c_1073999.3.2197_at	1073999.3.2197	Ccon	2197	73.46	ABU79253	pili assembly chaperone	ESA_04072	3658			NA	A	A	A	A	A	A	A	A	A	A	A	A	A	A	P	A	A	A	A	A	A	A	A	A	A	A	A	A	A	A	A	A	A	A	A	A	A
915	c_1073999.3.2197_s_at	1073999.3.2197	Ccon	2197	73.46	ABU79253	pili assembly chaperone	ESA_04072	3658			NA	A	A	A	A	A	A	A	A	A	A	A	A	A	A	P	A	P	P	P	A	A	A	P	P	A	A	A	A	A	A	P	A	A	A	A	P	A
916	c_1073999.3.2197_s_at	1073999.3.2197	Ccon	2197	73.46	ABU79253	pili assembly chaperone	ESA_04072	3658			NA	A	A	A	A	A	A	A	A	A	A	A	A	A	A	P	A	P	P	P	A	A	A	P	P	A	A	A	A	A	A	P	A	A	A	A	P	A
1773	c_1073999.3.3337_at	1073999.3.3337	Ccon	3337	92.36	ABU78453	Type IV pilin PilA	ESA_03231	2900			NA	A	A	A	A	A	A	A	A	A	A	A	A	A	A	P	A	A	A	A	A	A	A	A	A	A	A	A	A	A	A	A	A	A	A	A	A	A
2106	c_1073999.3.3778_at	1073999.3.3778	Ccon	3778	47.96	AAO70459	prepilin_peptidase_dependent_protein_C_precursor;ppdC		NA			NA	A	A	A	A	A	A	A	A	A	A	A	A	A	A	P	A	A	A	A	A	A	A	A	A	A	A	A	A	A	A	A	A	A	A	A	A	A
2108	c_1073999.3.3780_at	1073999.3.3780	Ccon	3780	84.09	ABU75779	Prepilin peptidase dependent protein B precursor	ESA_00484	438			NA	A	A	A	A	A	A	A	A	A	A	A	A	A	A	P	A	A	A	A	A	A	A	A	A	A	A	A	A	A	A	A	A	A	A	A	A	A
2109	c_1073999.3.3781_at	1073999.3.3781	Ccon	3781	80.25	ABU75778	Prepilin peptidase dependent protein A precursor	ESA_00483	437			NA	A	A	A	A	A	A	A	A	A	A	A	A	A	A	P	A	A	A	A	A	A	A	A	A	A	A	A	A	A	A	A	A	A	A	A	A	A
4217	c_413498.3.1371_at	413498.3.1371	Cdubdub	1371	85.06	ABU75779	Prepilin peptidase dependent protein B precursor	ESA_00484	438			NA	A	A	A	A	A	A	A	A	A	A	A	A	A	A	A	A	P	P	P	A	A	A	P	P	A	A	A	A	A	A	P	A	A	A	A	P	A
4218	c_413498.3.1372_at	413498.3.1372	Cdubdub	1372	87.9	ABU75778	Prepilin peptidase dependent protein A precursor	ESA_00483	437			NA	A	A	A	A	A	A	A	A	A	A	A	A	A	A	A	A	P	P	P	P	A	A	P	P	P	P	P	A	P	P	P	P	P	P	P	P	P
4320	c_413498.3.2102_at	413498.3.2102	Cdubdub	2102	72.48	ABU79253	pili assembly chaperone	ESA_04072	3658			NA	A	A	A	A	A	A	A	A	A	A	A	A	A	A	A	A	P	P	P	A	A	A	P	P	A	A	A	A	A	A	P	A	A	A	A	P	A
5324	c_413499.3.3865_at	413499.3.3865	Cdublac	3865	90.24	ABU78998	COG3539: P pilus assembly protein2C pilin FimA	ESA_03812	3424	GR6 - Y4 fimbriae		NA	A	A	A	A	A	A	A	A	A	A	A	A	A	A	A	A	A	A	A	A	A	A	A	A	P	A	P	P	A	P	A	P	A	P	P	A	P
7802	c_413500.3.3977_at	413500.3.3977	Cdublau	3977	75.69	ABU79253	pili assembly chaperone	ESA_04072	3658			NA	A	A	A	A	A	A	A	P	A	A	A	A	A	A	A	A	A	A	A	A	A	A	A	A	P	A	P	P	A	P	A	P	A	P	P	A	P
8281	c_413500.3.988_at	413500.3.988	Cdublau	988	90.28	ABU78453	Type IV pilin PilA	ESA_03231	2900			NA	A	A	A	A	A	A	A	A	A	A	A	A	A	A	A	A	P	P	P	P	P	P	P	P	P	P	P	P	A	P	P	P	P	P	P	P	P
9634	c_413501.3.343_at	413501.3.343	Cmuy	343	70	ABU79253	pili assembly chaperone	ESA_04072	3658			NA	A	A	A	A	A	A	A	A	A	A	A	A	A	A	A	A	A	A	A	A	A	A	A	A	A	A	A	A	A	A	A	A	A	A	A	A	A
9674	c_413501.3.3533_at	413501.3.3533	Cmuy	3533	49.53	AAO70459	prepilin_peptidase_dependent_protein_C_precursor;ppdC		NA			NA	A	A	A	A	A	A	A	A	A	A	A	A	A	A	A	A	A	A	A	A	A	A	A	A	A	A	A	A	A	A	A	A	A	A	A	A	A
9676	c_413501.3.3535_at	413501.3.3535	Cmuy	3535	81.82	ABU75779	Prepilin peptidase dependent protein B precursor	ESA_00484	438			NA	A	A	A	A	A	A	A	A	A	A	A	A	A	A	A	A	A	A	A	A	A	A	A	A	A	A	A	A	A	A	A	A	A	A	A	A	A
9677	c_413501.3.3536_at	413501.3.3536	Cmuy	3536	87.9	ABU75778	Prepilin peptidase dependent protein A precursor	ESA_00483	437			NA	A	A	A	A	A	A	A	A	A	A	A	A	A	A	A	A	A	A	A	A	A	A	A	A	A	A	A	A	A	A	A	A	A	A	A	A	A
10420	c_413503.3.1514_at	413503.3.1514	Cmal 825	1514	54.08	AAO70459	prepilin_peptidase_dependent_protein_C_precursor;ppdC		NA			NA	A	A	A	A	A	A	A	A	A	A	A	A	A	A	A	A	A	A	A	A	A	A	A	A	A	A	A	A	A	A	A	A	A	A	A	A	A
10422	c_413503.3.1516_at	413503.3.1516	Cmal 825	1516	93.51	ABU75779	Prepilin peptidase dependent protein B precursor	ESA_00484	438			NA	A	A	A	A	A	A	A	A	A	A	A	A	A	A	A	A	A	A	A	A	A	A	A	A	A	A	A	A	A	A	A	A	A	A	A	A	A
10423	c_413503.3.1517_at	413503.3.1517	Cmal 825	1517	90.45	ABU75778	Prepilin peptidase dependent protein A precursor	ESA_00483	437			NA	A	A	A	A	A	A	A	A	A	A	A	A	A	A	A	A	A	A	A	A	A	A	A	A	A	A	A	A	A	A	A	A	A	A	A	A	A
10885	c_413503.3.2434_at	413503.3.2434	Cmal 825	2434	94.12	ABU79253	pili assembly chaperone	ESA_04072	3658			NA	A	A	A	A	A	A	A	A	A	A	A	A	A	A	A	A	A	A	A	A	A	A	A	A	A	A	A	A	A	A	A	A	A	A	A	A	A
11149	c_413503.3.3038_at	413503.3.3038	Cmal 825	3038	93.06	ABU78453	Type IV pilin PilA	ESA_03231	2900			NA	A	A	A	A	A	A	A	A	A	A	A	A	A	A	A	A	A	A	A	A	A	A	A	A	A	A	A	A	A	A	A	A	A	A	A	A	A
12079	c_535744.3.1275_at	535744.3.1275	Cuni	1275	87.26	ABU75778	Prepilin peptidase dependent protein A precursor	ESA_00483	437			NA	A	A	A	A	A	A	A	A	A	A	A	A	A	A	A	A	A	A	A	A	A	A	A	A	A	A	A	A	A	A	A	A	A	A	A	A	A
12080	c_535744.3.1276_at	535744.3.1276	Cuni	1276	90.91	ABU75779	Prepilin peptidase dependent protein B precursor	ESA_00484	438			NA	A	A	A	A	A	A	A	A	A	A	A	A	A	A	A	A	A	A	A	A	A	A	A	A	A	A	A	A	A	A	A	A	A	A	A	A	A
12082	c_535744.3.1278_at	535744.3.1278	Cuni	1278	53.06	AAO70459	prepilin_peptidase_dependent_protein_C_precursor;ppdC		NA			NA	A	A	A	A	A	A	A	A	A	A	A	A	A	A	A	A	A	A	A	A	A	A	A	A	A	A	A	A	A	A	A	A	A	A	A	A	A
13338	c_535744.3.517_at	535744.3.517	Cuni	517	91.71	ABU79253	pili assembly chaperone	ESA_04072	3658			NA	A	A	A	A	A	A	A	A	A	A	A	A	A	A	A	A	A	A	A	A	A	A	A	A	A	A	A	A	A	A	A	A	A	A	A	A	A
14843	c_6666.1844.2981_at	6666.1844.2981	Csak BAA894	2981	100	ABU78453	Type IV pilin PilA	ESA_03231	2900		core	NA	P	P	P	P	P	P	P	P	P	P	P	P	A	P	A	P	A	A	A	A	A	A	A	A	A	A	A	A	A	A	A	A	A	A	A	A	A
15090	c_6666.1844.3512_at	6666.1844.3512	Csak BAA894	3512	99.7	ABU78998	COG3539: P pilus assembly protein2C pilin FimA	ESA_03812	3424	GR6		NA	P	P	P	P	P	P	P	P	P	P	P	P	P	P	A	P	A	A	A	A	A	A	A	A	A	A	A	A	A	A	A	A	A	A	A	A	A
15234	c_6666.1844.3755_at	6666.1844.3755	Csak BAA894	3755	100	ABU79253	pili assembly chaperone	ESA_04072	3658		core	NA	P	P	P	P	P	P	P	P	P	P	P	P	P	P	A	P	A	A	A	A	A	A	A	A	A	A	A	A	A	A	A	A	A	A	A	P	A
15580	c_6666.1844.449_at	6666.1844.449	Csak BAA894	449	100	ABU75778	Prepilin peptidase dependent protein A precursor	ESA_00483	437		core	NA	P	P	P	P	P	P	P	P	P	P	P	P	A	A	A	P	A	A	A	A	A	A	A	A	A	A	A	A	A	A	A	A	A	A	A	A	A
15582	c_6666.1844.450_at	6666.1844.450	Csak BAA894	450	99.35	ABU75779	Prepilin peptidase dependent protein B precursor	ESA_00484	438		core	NA	P	P	P	P	P	P	P	P	A	P	P	P	A	A	A	P	A	A	A	A	A	A	A	A	A	A	A	A	A	A	A	A	A	A	A	A	A
15584	c_6666.1844.452_at	6666.1844.452	Csak BAA894	452	53.06	AAO70459	prepilin_peptidase_dependent_protein_C_precursor;ppdC		NA		core	NA	P	P	P	P	P	P	P	P	P	P	P	P	A	A	A	P	A	A	A	A	A	A	A	A	A	A	A	A	A	A	A	A	A	A	A	A	A
18968	c_6666.1845.3498_at	6666.1845.3498	Ctur	3498	54.08	AAO70459	prepilin_peptidase_dependent_protein_C_precursor;ppdC		NA	core2477		NA	A	A	A	A	A	A	A	A	A	A	A	A	A	A	A	A	A	A	A	A	A	A	A	A	A	A	A	A	A	A	A	A	A	A	A	A	A
18972	c_6666.1845.3500_at	6666.1845.3500	Ctur	3500	89.61	ABU75779	Prepilin peptidase dependent protein B precursor	ESA_00484	438	core2479		NA	A	A	A	A	A	A	A	A	A	A	A	A	A	A	A	A	A	A	A	A	A	A	A	A	A	A	A	A	A	A	A	A	A	A	A	A	A
18973	c_6666.1845.3501_at	6666.1845.3501	Ctur	3501	88.54	ABU75778	Prepilin peptidase dependent protein A precursor	ESA_00483	437	core2480		NA	A	A	A	A	A	A	A	A	A	A	A	A	A	A	A	A	A	A	A	A	A	A	A	A	A	A	A	A	A	A	A	A	A	A	A	A	A
19327	c_6666.1845.379_at	6666.1845.379	Ctur	379	92.6	ABU78998	COG3539: P pilus assembly protein2C pilin FimA	ESA_03812	3424	GR6		NA	A	A	A	A	A	A	A	A	A	A	A	A	A	A	A	A	A	A	A	A	A	A	A	A	A	A	A	A	A	A	A	A	A	A	A	A	A
19886	c_6666.1845.4269_at	6666.1845.4269	Ctur	4269	86.24	ABU79253	pili assembly chaperone	ESA_04072	3658	core3085		NA	A	A	A	A	A	A	A	A	A	A	A	A	A	A	A	A	A	A	A	A	A	A	A	A	A	A	A	A	A	A	A	A	A	A	A	A	A
20518	c_6666.1845.918_at	6666.1845.918	Ctur	918	92.36	ABU78453	Type IV pilin PilA	ESA_03231	2900	core0573		NA	A	A	A	A	A	A	A	A	A	A	A	A	A	A	A	A	A	A	A	A	A	A	A	A	A	A	A	A	A	A	A	A	A	A	A	A	A
495	c_1073999.3.1678_at	1073999.3.1678	Ccon	1678	91.54	ABU79529	Type IV pilus biogenesis protein PilQ	ESA_04350	3917			NA	A	A	A	A	A	A	A	A	A	A	A	A	A	A	P	A	A	A	A	A	A	A	A	A	A	A	A	A	A	A	A	A	A	A	A	A	A
766	c_1073999.3.2013_at	1073999.3.2013	Ccon	2013	32.22	ABU77785	type 1 fimbriae anchoring protein FimD	ESA_02540	2293	GR9 - ?fimbriae		NA	A	A	A	A	A	A	A	A	A	A	A	A	A	A	P	A	A	A	A	A	A	A	A	A	A	A	A	A	A	A	A	A	A	A	A	A	A
767	c_1073999.3.2013_at	1073999.3.2013	Ccon	2013	32.22	ABU77785	type 1 fimbriae anchoring protein FimD	ESA_02540	2293	GR9 - ?fimbriae		NA	A	A	A	A	A	A	A	A	A	A	A	A	A	A	P	A	A	A	A	A	A	A	A	A	A	A	A	A	A	A	A	A	A	A	A	A	A
768	c_1073999.3.2013_s_at	1073999.3.2013	Ccon	2013	32.22	ABU77785	type 1 fimbriae anchoring protein FimD	ESA_02540	2293	GR9 - ?fimbriae		NA	A	A	A	A	A	A	A	A	A	A	A	A	A	A	P	A	A	P	P	A	A	A	P	A	A	A	A	A	A	A	P	A	A	A	A	A	A
769	c_1073999.3.2013_s_at	1073999.3.2013	Ccon	2013	32.22	ABU77785	type 1 fimbriae anchoring protein FimD	ESA_02540	2293	GR9 - ?fimbriae		NA	A	A	A	A	A	A	A	A	A	A	A	A	A	A	P	A	A	P	P	A	A	A	P	A	A	A	A	A	A	A	P	A	A	A	A	A	A
1442	c_1073999.3.2889_s_at	1073999.3.2889	Ccon	2889	48.82	ABU77787	type 1 fimbrae adaptor subunit FimG	ESA_02542	2295			NA	A	A	A	A	A	A	A	A	A	A	A	A	A	A	P	A	P	P	P	A	A	A	P	P	A	A	A	A	A	A	P	A	A	A	A	P	A
1475	c_1073999.3.2928_at	1073999.3.2928	Ccon	2928	56.65	ABU77785	type 1 fimbriae anchoring protein FimD	ESA_02540	2293			NA	A	A	A	A	A	P	A	A	A	A	A	A	A	A	P	A	P	P	A	A	A	A	A	A	A	A	A	A	A	A	A	A	A	A	A	P	A
1476	c_1073999.3.2928_at	1073999.3.2928	Ccon	2928	56.65	ABU77785	type 1 fimbriae anchoring protein FimD	ESA_02540	2293			NA	A	A	A	A	A	P	A	A	A	A	A	A	A	A	P	A	P	P	A	A	A	A	A	A	A	A	A	A	A	A	A	A	A	A	A	P	A
1477	c_1073999.3.2928_s_at	1073999.3.2928	Ccon	2928	56.65	ABU77785	type 1 fimbriae anchoring protein FimD	ESA_02540	2293			NA	A	A	A	A	A	A	A	A	A	A	A	A	A	A	P	A	P	P	P	A	A	A	P	P	A	A	A	A	A	A	P	A	A	A	A	P	A
1478	c_1073999.3.2928_s_at	1073999.3.2928	Ccon	2928	56.65	ABU77785	type 1 fimbriae anchoring protein FimD	ESA_02540	2293			NA	A	A	A	A	A	A	A	A	A	A	A	A	A	A	P	A	P	P	P	A	A	A	P	P	A	A	A	A	A	A	P	A	A	A	A	P	A
1743	c_1073999.3.3301_at	1073999.3.3301	Ccon	3301	82.35	ABU77592	type 1 fimbriae anchoring protein FimD	ESA_02343	2110			NA	A	A	A	A	A	A	A	A	A	A	A	A	A	A	P	A	A	A	A	A	A	A	A	A	A	A	A	A	A	A	A	A	A	A	A	A	A
1771	c_1073999.3.3335_at	1073999.3.3335	Ccon	3335	83.71	ABU78455	Type IV fimbrial assembly protein PilC	ESA_03233	2902			NA	A	A	A	A	A	A	A	A	A	A	A	A	A	A	P	A	A	A	A	A	A	A	A	A	A	A	A	A	A	A	A	A	A	A	A	A	A
1772	c_1073999.3.3336_at	1073999.3.3336	Ccon	3336	91.96	ABU78454	Type IV fimbrial assembly2C ATPase PilB	ESA_03232	2901			NA	A	A	A	A	A	A	A	A	A	A	A	A	A	A	P	A	A	A	A	A	A	A	A	A	A	A	A	A	A	A	A	A	A	A	A	A	A
1773	c_1073999.3.3337_at	1073999.3.3337	Ccon	3337	92.36	ABU78453	Type IV pilin PilA	ESA_03231	2900			NA	A	A	A	A	A	A	A	A	A	A	A	A	A	A	P	A	A	A	A	A	A	A	A	A	A	A	A	A	A	A	A	A	A	A	A	A	A
2391	c_1073999.3.532_at	1073999.3.532	Ccon	532	57.44	ABU79252	type 1 fimbriae anchoring protein FimD	ESA_04071	3657			NA	A	A	A	A	A	A	A	A	A	A	A	A	A	A	P	A	A	A	A	A	A	A	A	A	A	A	A	A	A	A	A	A	A	A	A	A	A
2933	c_28141.3.1023_at	28141.3.1023	Csak 2151	1023	30.7	ABU77785	type 1 fimbriae anchoring protein FimD	ESA_02540	2293			NA	P	A	P	P	A	P	P	P	P	P	P	P	P	P	A	P	A	A	A	A	A	A	A	A	A	A	A	A	A	A	A	A	A	A	A	P	A
3349	c_28141.7.2145_at	28141.7.2145	Csak E764	2145	26.07	ABU75898	Type I restriction-modification system2C DNA-methyltransferase subunit M;Ontology_term=KEGG_ENZYME:2.1.1.72	ESA_00614	547	GR69		NA	A	A	A	A	A	A	A	A	A	A	A	A	A	A	A	A	A	A	A	A	A	A	A	A	A	A	A	A	A	A	A	A	A	A	A	A	A
3655	c_28141.7.929_at	28141.7.929	Csak E764	929	95.08	ABU79529	Type IV pilus biogenesis protein PilQ	ESA_04350	3917		core	NA	P	P	P	P	P	P	P	P	P	P	P	P	P	P	P	P	P	P	P	P	P	P	P	P	P	P	P	P	P	P	P	P	P	P	P	P	P
3656	c_28141.7.929_at	28141.7.929	Csak E764	929	93.88	ABU79529	Type IV pilus biogenesis protein PilQ	ESA_04350	3917		core	NA	P	P	P	P	P	P	P	P	P	P	P	P	P	P	P	P	P	P	P	P	P	P	P	P	P	P	P	P	P	P	P	P	P	P	P	P	P
3678	c_28141.8.1408_at	28141.8.1408	Csak ES35	1408	96.73	ABU78027	type 1 fimbriae anchoring protein FimD	ESA_02797	2523			NA	P	P	P	P	P	P	P	P	P	P	P	P	P	P	A	P	A	A	A	A	A	A	A	A	A	A	A	A	A	A	A	A	A	A	A	A	A
3679	c_28141.8.1408_at	28141.8.1408	Csak ES35	1408	100	ABU78027	type 1 fimbriae anchoring protein FimD	ESA_02797	2523			NA	P	P	P	P	P	P	P	P	P	P	P	P	P	P	A	P	A	A	A	A	A	A	A	A	A	A	A	A	A	A	A	A	A	A	A	A	A
3697	c_28141.8.1834_at	28141.8.1834	Csak ES35	1834	94.69	ABU77592	type 1 fimbriae anchoring protein FimD	ESA_02343	2110			NA	A	P	A	A	A	A	A	A	P	A	A	A	A	A	A	A	A	A	A	A	A	A	A	A	A	A	A	A	A	A	A	A	A	A	A	A	A
4262	c_413498.3.1606_at	413498.3.1606	Cdubdub	1606	32.09	ABU77785	type 1 fimbriae anchoring protein FimD	ESA_02540	2293	GR9		NA	A	A	A	A	A	A	A	A	A	A	A	A	A	A	P	A	A	A	A	A	A	A	A	A	A	A	A	A	A	A	P	A	A	A	A	A	A
4321	c_413498.3.2103_at	413498.3.2103	Cdubdub	2103	63.16	ABU79252	type 1 fimbriae anchoring protein FimD	ESA_04071	3657			NA	A	A	A	A	A	A	A	A	A	A	A	A	A	A	P	A	P	P	P	A	A	A	P	P	A	A	A	A	A	A	P	A	A	A	A	P	A
4500	c_413498.3.3130_at	413498.3.3130	Cdubdub	3130	57.09	ABU77785	type 1 fimbriae anchoring protein FimD	ESA_02540	2293			NA	A	A	A	A	A	A	A	A	A	A	A	A	A	A	A	A	P	A	P	A	A	A	A	P	A	A	A	A	A	A	P	A	A	A	A	P	A
4533	c_413498.3.3327_at	413498.3.3327	Cdubdub	3327	82.35	ABU77592	type 1 fimbriae anchoring protein FimD	ESA_02343	2110			NA	A	A	A	A	A	A	A	A	A	A	A	A	A	A	A	A	A	A	A	A	A	P	P	A	A	A	A	A	A	A	P	A	A	A	A	P	A
5151	c_413499.3.2188_at	413499.3.2188	Cdublac	2188	82.83	ABU77592	type 1 fimbriae anchoring protein FimD	ESA_02343	2110			NA	A	A	A	A	A	A	A	A	A	A	A	A	A	A	A	A	A	A	A	A	A	A	A	A	A	A	A	A	A	A	A	A	A	A	A	A	A
5152	c_413499.3.2188_at	413499.3.2188	Cdublac	2188	82.83	ABU77592	type 1 fimbriae anchoring protein FimD	ESA_02343	2110			NA	A	A	A	A	A	A	A	A	A	A	A	A	A	A	A	A	A	A	A	A	A	A	A	A	A	A	A	A	A	A	A	A	A	A	A	A	A
5153	c_413499.3.2188_s_at	413499.3.2188	Cdublac	2188	82.83	ABU77592	type 1 fimbriae anchoring protein FimD	ESA_02343	2110			NA	A	A	A	A	A	A	A	A	A	A	A	A	A	A	A	A	P	P	P	P	A	P	P	P	P	P	P	P	P	P	P	P	P	P	P	P	P
5154	c_413499.3.2188_s_at	413499.3.2188	Cdublac	2188	82.83	ABU77592	type 1 fimbriae anchoring protein FimD	ESA_02343	2110			NA	A	A	A	A	A	A	A	A	A	A	A	A	A	A	A	A	P	P	P	P	A	P	P	P	P	P	P	P	P	P	P	P	P	P	P	P	P
5174	c_413499.3.2386_at	413499.3.2386	Cdublac	2386	40.32	ABU77787	type 1 fimbrae adaptor subunit FimG	ESA_02542	2295			NA	A	A	A	A	A	A	A	A	A	A	A	A	A	A	A	A	A	A	A	A	A	A	A	A	P	A	P	P	A	P	A	P	A	P	P	A	P
5390	c_413499.3.552_at	413499.3.552	Cdublac	552	31.57	ABU77785	type 1 fimbriae anchoring protein FimD	ESA_02540	2293	GR9		NA	A	A	A	A	A	A	A	A	A	A	A	A	A	A	A	A	A	A	A	A	A	A	A	A	A	A	P	A	A	A	A	A	A	A	A	A	P
5453	c_413499.3.906_at	413499.3.906	Cdublac	906	25.81	ABU75898	Type I restriction-modification system2C DNA-methyltransferase subunit M;Ontology_term=KEGG_ENZYME:2.1.1.72	ESA_00614	547	GR69		NA	A	A	A	A	A	A	A	A	A	A	A	A	A	A	A	A	A	A	A	P	A	A	A	A	P	A	P	P	P	P	A	P	A	P	P	P	A
7047	c_413500.3.2935_at	413500.3.2935	Cdublau	2935	82.71	ABU77592	type 1 fimbriae anchoring protein FimD	ESA_02343	2110			NA	A	A	A	A	A	A	A	A	A	A	A	A	A	A	A	A	A	A	A	A	A	A	A	A	P	A	P	A	A	P	A	P	A	P	P	A	P
7202	c_413500.3.3164_at	413500.3.3164	Cdublau	3164	60.71	ABU77785	type 1 fimbriae anchoring protein FimD	ESA_02540	2293			NA	A	A	A	A	A	A	A	A	A	A	A	A	A	A	A	A	A	A	A	A	A	A	A	A	P	A	P	P	A	P	A	P	A	P	P	A	P
7605	c_413500.3.3727_at	413500.3.3727	Cdublau	3727	91.3	ABU79529	Type IV pilus biogenesis protein PilQ	ESA_04350	3917			NA	A	A	A	A	A	A	A	A	A	A	A	A	A	A	A	A	P	P	P	P	P	P	P	P	P	P	P	P	P	P	P	P	P	P	P	P	P
7606	c_413500.3.3727_at	413500.3.3727	Cdublau	3727	89.91	ABU79529	Type IV pilus biogenesis protein PilQ	ESA_04350	3917			NA	A	A	A	A	A	A	A	A	A	A	A	A	A	A	A	A	P	P	P	P	P	P	P	P	P	P	P	P	P	P	P	P	P	P	P	P	P
7803	c_413500.3.3978_at	413500.3.3978	Cdublau	3978	66.5	ABU79252	type 1 fimbriae anchoring protein FimD	ESA_04071	3657			NA	A	A	A	A	A	A	A	A	A	A	A	A	A	A	A	A	A	A	A	A	A	A	A	A	P	A	P	P	A	P	A	P	A	P	P	A	P
8130	c_413500.3.735_at	413500.3.735	Cdublau	735	31.2	ABU77785	type 1 fimbriae anchoring protein FimD	ESA_02540	2293	GR9		NA	A	A	A	A	A	A	A	A	A	A	A	A	A	A	A	A	A	A	A	A	A	A	A	A	P	A	A	P	A	P	A	P	A	P	A	A	A
8281	c_413500.3.988_at	413500.3.988	Cdublau	988	90.28	ABU78453	Type IV pilin PilA	ESA_03231	2900			NA	A	A	A	A	A	A	A	A	A	A	A	A	A	A	A	A	P	P	P	P	P	P	P	P	P	P	P	P	A	P	P	P	P	P	P	P	P
8282	c_413500.3.989_at	413500.3.989	Cdublau	989	91.96	ABU78454	Type IV fimbrial assembly2C ATPase PilB	ESA_03232	2901			NA	A	A	A	A	A	A	A	A	A	A	A	A	A	A	A	A	P	P	P	P	P	P	P	P	P	P	P	P	P	P	P	P	P	P	P	P	P
8284	c_413500.3.990_at	413500.3.990	Cdublau	990	84.96	ABU78455	Type IV fimbrial assembly protein PilC	ESA_03233	2902			NA	A	A	A	A	A	A	A	A	A	A	A	A	A	A	A	A	P	A	P	P	P	P	A	P	P	P	P	P	P	P	P	P	P	P	P	P	P
8325	c_413501.3.1071_at	413501.3.1071	Cmuy	1071	85.35	ABU78455	Type IV fimbrial assembly protein PilC	ESA_03233	2902			NA	A	A	A	A	A	A	A	A	A	A	A	A	A	A	A	A	A	A	A	A	A	A	A	A	A	A	A	A	A	A	A	A	A	A	A	A	A
8326	c_413501.3.1072_at	413501.3.1072	Cmuy	1072	92.17	ABU78454	Type IV fimbrial assembly2C ATPase PilB	ESA_03232	2901			NA	A	A	A	A	A	A	A	A	A	A	A	A	A	A	A	A	A	A	A	A	A	A	A	A	A	A	A	A	A	A	A	A	A	A	A	A	A
8593	c_413501.3.1610_at	413501.3.1610	Cmuy	1610	59.88	ABU77785	type 1 fimbriae anchoring protein FimD	ESA_02540	2293			NA	A	A	A	A	A	A	A	A	A	A	A	A	A	A	A	A	A	A	A	P	A	P	A	A	A	P	A	A	P	A	A	A	P	A	A	A	A
8697	c_413501.3.1815_at	413501.3.1815	Cmuy	1815	81.49	ABU77592	type 1 fimbriae anchoring protein FimD	ESA_02343	2110			NA	A	A	A	A	A	A	A	A	A	A	A	A	A	A	A	A	A	A	A	A	A	A	A	A	A	A	A	A	A	A	A	A	A	A	A	A	A
9452	c_413501.3.3090_at	413501.3.3090	Cmuy	3090	28.03	ABU75898	Type I restriction-modification system2C DNA-methyltransferase subunit M;Ontology_term=KEGG_ENZYME:2.1.1.72	ESA_00614	547	GR96		NA	A	A	A	A	A	A	A	A	A	A	A	A	A	A	A	A	A	A	A	A	A	A	A	A	A	A	P	A	A	A	A	A	A	A	P	A	A
9619	c_413501.3.342_at	413501.3.342	Cmuy	342	72.42	ABU79252	type 1 fimbriae anchoring protein FimD	ESA_04071	3657			NA	A	A	A	A	A	A	A	A	A	A	A	A	A	A	A	A	A	A	A	P	A	P	A	A	A	A	A	A	P	A	A	A	P	A	A	A	A
9794	c_413501.3.3772_at	413501.3.3772	Cmuy	3772	31.69	ABU77785	type 1 fimbriae anchoring protein FimD	ESA_02540	2293	GR9		NA	A	A	A	A	A	A	A	A	A	A	A	A	A	A	A	A	A	A	P	P	A	P	A	A	A	P	A	A	P	A	A	A	P	A	A	A	A
10001	c_413501.3.593_at	413501.3.593	Cmuy	593	90.49	ABU79529	Type IV pilus biogenesis protein PilQ	ESA_04350	3917			NA	A	A	A	A	A	A	A	A	A	A	A	A	A	A	A	A	A	A	A	A	A	A	A	A	A	A	A	A	A	A	A	A	A	A	A	A	A
10577	c_413503.3.1764_at	413503.3.1764	Cmal 825	1764	30.48	ABU77785	type 1 fimbriae anchoring protein FimD	ESA_02540	2293	GR9		NA	A	A	A	A	A	A	A	A	A	A	A	A	A	A	A	A	A	A	A	A	A	A	A	A	A	A	A	A	A	A	A	A	A	A	A	A	A
10674	c_413503.3.2014_at	413503.3.2014	Cmal 825	2014	95.13	ABU79529	Type IV pilus biogenesis protein PilQ	ESA_04350	3917			NA	A	A	A	A	A	A	A	A	A	A	A	A	A	A	A	A	A	A	A	A	A	A	A	A	A	A	A	A	A	A	A	A	A	A	A	A	A
10884	c_413503.3.2433_at	413503.3.2433	Cmal 825	2433	82.98	ABU79252	type 1 fimbriae anchoring protein FimD	ESA_04071	3657			NA	A	A	A	A	A	A	A	A	A	A	A	A	A	A	A	A	A	A	A	A	A	A	A	A	A	A	A	A	A	A	A	A	A	A	A	A	A
11137	c_413503.3.3029_at	413503.3.3029	Cmal 825	3029	92.23	ABU78455	Type IV fimbrial assembly protein PilC	ESA_03233	2902			NA	A	A	A	A	A	A	A	A	A	A	A	A	A	A	A	A	A	A	A	A	A	A	A	A	A	A	A	A	A	A	A	A	A	A	A	A	A
11138	c_413503.3.3030_at	413503.3.3030	Cmal 825	3030	96.15	ABU78454	Type IV fimbrial assembly2C ATPase PilB	ESA_03232	2901			NA	A	A	A	A	A	A	A	A	A	A	A	A	A	A	A	A	A	A	A	A	A	A	A	A	A	A	A	A	A	A	A	A	A	A	A	A	A
11149	c_413503.3.3038_at	413503.3.3038	Cmal 825	3038	93.06	ABU78453	Type IV pilin PilA	ESA_03231	2900			NA	A	A	A	A	A	A	A	A	A	A	A	A	A	A	A	A	A	A	A	A	A	A	A	A	A	A	A	A	A	A	A	A	A	A	A	A	A
11333	c_413503.3.3405_at	413503.3.3405	Cmal 825	3405	82.53	ABU78027	type 1 fimbriae anchoring protein FimD	ESA_02797	2523	GR82 - Y1 fimbriae		NA	A	A	A	A	A	A	A	A	A	A	A	A	A	A	A	A	A	A	A	A	A	A	A	A	A	A	A	A	A	A	A	A	A	A	A	A	A
11405	c_413503.3.3631_at	413503.3.3631	Cmal 825	3631	60	ABU77787	type 1 fimbrae adaptor subunit FimG	ESA_02542	2295			NA	A	A	A	A	A	A	A	A	A	A	A	A	A	A	A	A	A	A	A	A	A	A	A	A	A	A	A	A	A	A	A	A	A	A	A	A	A
11407	c_413503.3.3633_at	413503.3.3633	Cmal 825	3633	79.1	ABU77785	type 1 fimbriae anchoring protein FimD	ESA_02540	2293			NA	A	A	A	A	A	A	A	A	A	A	A	A	A	A	A	A	A	A	A	A	A	A	A	A	A	A	A	A	A	A	A	A	A	A	A	A	A
11493	c_413503.3.3821_at	413503.3.3821	Cmal 825	3821	87.15	ABU77592	type 1 fimbriae anchoring protein FimD	ESA_02343	2110			NA	A	A	A	A	A	A	A	A	A	A	A	A	A	A	A	A	A	A	A	A	A	A	A	A	A	A	A	A	A	A	A	A	A	A	A	A	A
11961	c_535744.3.1013_at	535744.3.1013	Cuni	1013	30.39	ABU77785	type 1 fimbriae anchoring protein FimD	ESA_02540	2293	GR9		NA	A	A	A	A	A	A	A	A	A	A	A	A	A	A	A	A	A	A	A	A	A	A	A	A	A	A	A	A	A	A	A	A	A	A	A	A	A
12268	c_535744.3.1805_at	535744.3.1805	Cuni	1805	89.65	ABU78455	Type IV fimbrial assembly protein PilC	ESA_03233	2902			NA	A	A	A	A	A	A	A	A	A	A	A	A	A	A	A	A	A	A	A	A	A	A	A	A	A	A	A	A	A	A	A	A	A	A	A	A	A
12269	c_535744.3.1806_at	535744.3.1806	Cuni	1806	93.04	ABU78454	Type IV fimbrial assembly2C ATPase PilB	ESA_03232	2901			NA	A	A	A	A	A	A	A	A	A	A	A	A	A	A	A	A	A	A	A	A	A	A	A	A	A	A	A	A	A	A	A	A	A	A	A	A	A
12536	c_535744.3.2357_at	535744.3.2357	Cuni	2357	60.36	ABU77787	type 1 fimbrae adaptor subunit FimG	ESA_02542	2295			NA	A	A	A	A	A	A	A	A	A	A	A	A	A	A	A	A	A	A	A	A	A	A	A	A	A	A	A	A	A	A	A	A	A	A	A	A	A
12538	c_535744.3.2359_at	535744.3.2359	Cuni	2359	78.24	ABU77785	type 1 fimbriae anchoring protein FimD	ESA_02540	2293			NA	A	A	A	A	A	A	A	A	A	A	A	A	A	A	A	A	A	A	A	A	A	A	A	A	A	A	A	A	A	A	A	A	A	A	A	A	A
12539	c_535744.3.236_at	535744.3.236	Cuni	236	31.45	ABU78454	Type IV fimbrial assembly2C ATPase PilB	ESA_03232	2901	ICE		NA	A	A	A	A	A	A	A	A	A	A	A	A	A	A	A	A	A	A	A	A	A	A	A	A	A	A	A	A	A	A	A	A	A	A	A	A	A
12616	c_535744.3.2552_at	535744.3.2552	Cuni	2552	86.75	ABU77592	type 1 fimbriae anchoring protein FimD	ESA_02343	2110			NA	A	A	A	A	A	A	A	A	A	A	A	A	A	A	A	A	A	A	A	A	A	A	A	A	A	A	A	A	A	A	A	A	A	A	A	A	A
13337	c_535744.3.516_at	535744.3.516	Cuni	516	85.23	ABU79252	type 1 fimbriae anchoring protein FimD	ESA_04071	3657			NA	A	A	A	A	A	A	A	A	A	A	A	A	A	A	A	A	A	A	A	A	A	A	A	A	A	A	A	A	A	A	A	A	A	A	A	A	A
14089	c_6666.1844.1825_at	6666.1844.1825	Csak BAA894	1825	28.09	ABU77787	type 1 fimbrae adaptor subunit FimG	ESA_02542	2295	GR126		NA	A	P	A	A	P	A	A	A	A	A	A	A	A	A	A	A	A	A	A	A	A	A	A	A	A	A	A	A	A	A	A	A	A	A	A	A	A
14091	c_6666.1844.1827_at	6666.1844.1827	Csak BAA894	1827	99.86	ABU77227	type 1 fimbriae anchoring protein FimD	ESA_01974	1782	GR126		NA	A	P	A	A	P	A	A	A	A	A	A	A	A	A	A	A	A	A	A	A	A	A	A	A	A	A	A	A	A	A	A	A	A	A	A	A	A
14300	c_6666.1844.2153_at	6666.1844.2153	Csak BAA894	2153	99.88	ABU77592	type 1 fimbriae anchoring protein FimD	ESA_02343	2110		core	NA	P	A	P	P	P	P	P	P	A	P	A	A	A	A	A	A	A	A	A	A	A	A	A	A	A	A	A	A	A	A	A	A	A	A	A	A	A
14415	c_6666.1844.2343_at	6666.1844.2343	Csak BAA894	2343	99.88	ABU77785	type 1 fimbriae anchoring protein FimD	ESA_02540	2293		core	NA	P	P	P	P	P	P	P	P	P	P	P	P	A	P	A	P	A	A	A	A	A	A	A	A	A	A	A	A	A	A	A	A	A	A	A	A	A
14417	c_6666.1844.2345_at	6666.1844.2345	Csak BAA894	2345	100	ABU77787	type 1 fimbrae adaptor subunit FimG	ESA_02542	2295			NA	P	P	P	P	P	P	P	P	P	P	P	P	P	P	A	P	A	A	A	A	A	A	A	A	A	A	A	A	A	A	A	A	A	A	A	A	A
14555	c_6666.1844.2575_s_at	6666.1844.2575	Csak BAA894	2575	100	ABU78027	type 1 fimbriae anchoring protein FimD	ESA_02797	2523	GR82 - Y1 fimbriae		NA	P	P	P	P	P	P	P	P	P	P	P	P	P	P	A	P	P	P	P	A	A	A	P	P	A	A	A	A	A	A	A	A	A	A	A	A	A
14843	c_6666.1844.2981_at	6666.1844.2981	Csak BAA894	2981	100	ABU78453	Type IV pilin PilA	ESA_03231	2900		core	NA	P	P	P	P	P	P	P	P	P	P	P	P	A	P	A	P	A	A	A	A	A	A	A	A	A	A	A	A	A	A	A	A	A	A	A	A	A
14844	c_6666.1844.2982_at	6666.1844.2982	Csak BAA894	2982	100	ABU78454	Type IV fimbrial assembly2C ATPase PilB	ESA_03232	2901		core	NA	P	P	P	P	P	P	P	P	P	P	P	P	A	P	A	P	A	A	A	A	A	A	A	A	A	A	A	A	A	A	A	A	A	A	A	A	A
14845	c_6666.1844.2983_at	6666.1844.2983	Csak BAA894	2983	100	ABU78455	Type IV fimbrial assembly protein PilC	ESA_03233	2902		core	NA	P	P	P	P	P	P	P	P	P	P	P	P	A	P	A	P	A	A	A	A	A	A	A	A	A	A	A	A	A	A	A	A	A	A	A	A	A
15233	c_6666.1844.3754_at	6666.1844.3754	Csak BAA894	3754	99.87	ABU79252	type 1 fimbriae anchoring protein FimD	ESA_04071	3657		core	NA	P	P	P	P	P	P	P	P	P	P	P	P	A	A	A	P	A	A	A	A	A	A	A	A	A	A	A	A	A	A	A	A	A	A	A	A	A
15381	c_6666.1844.4025_s_at	6666.1844.4025	Csak BAA894	4025	99.74	ABU79529	Type IV pilus biogenesis protein PilQ	ESA_04350	3917		core	NA	P	P	P	P	P	P	P	P	P	P	P	P	A	P	A	P	A	A	A	A	A	A	A	A	A	A	A	A	A	A	A	A	A	A	A	A	A
15647	c_6666.1844.564_at	6666.1844.564	Csak BAA894	564	100	ABU75898	Type I restriction-modification system2C DNA-methyltransferase subunit M;Ontology_term=KEGG_ENZYME:2.1.1.72	ESA_00614	547	fCSAK1		NA	A	A	P	P	P	A	A	A	A	P	A	A	A	A	A	A	A	A	A	A	A	A	A	A	A	A	A	A	A	A	A	A	A	A	A	P	A
16636	c_6666.1845.1575_at	6666.1845.1575	Ctur	1575	67.95	ABU77787	type 1 fimbrae adaptor subunit FimG	ESA_02542	2295			NA	A	A	A	A	A	A	A	A	A	A	A	A	A	A	A	A	A	A	A	A	P	A	A	A	A	A	A	A	A	A	A	A	A	A	A	A	A
16639	c_6666.1845.1578_at	6666.1845.1578	Ctur	1578	79.83	ABU77785	type 1 fimbriae anchoring protein FimD	ESA_02540	2293	core1035		NA	A	A	A	A	A	A	A	A	A	A	A	A	A	A	A	A	A	A	A	A	A	A	A	A	A	A	A	A	A	A	A	A	A	A	A	A	A
16869	c_6666.1845.1779_at	6666.1845.1779	Ctur	1779	85.91	ABU77592	type 1 fimbriae anchoring protein FimD	ESA_02343	2110	core1205		NA	A	A	A	A	A	A	A	A	A	A	A	A	A	A	A	A	A	A	A	A	A	A	A	A	A	A	A	A	A	A	A	A	A	A	A	A	A
19290	c_6666.1845.3759_at	6666.1845.3759	Ctur	3759	30.24	ABU77785	type 1 fimbriae anchoring protein FimD	ESA_02540	2293	GR9		NA	A	A	A	A	A	A	A	A	A	A	A	A	A	A	A	A	A	A	A	A	A	A	A	A	A	A	A	A	A	A	A	A	A	A	A	A	A
19594	c_6666.1845.4011_at	6666.1845.4011	Ctur	4011	91.79	ABU79529	Type IV pilus biogenesis protein PilQ	ESA_04350	3917	core2890		NA	A	A	A	A	A	A	A	A	A	A	A	A	A	A	A	A	A	A	A	A	A	A	A	A	A	A	A	A	A	A	A	A	A	A	A	A	A
19888	c_6666.1845.4270_at	6666.1845.4270	Ctur	4270	81.48	ABU79252	type 1 fimbriae anchoring protein FimD	ESA_04071	3657	core3086		NA	A	A	A	A	P	A	A	A	A	A	A	A	A	A	A	A	A	A	A	A	A	A	A	A	A	A	A	A	A	A	A	A	A	A	A	A	A
20516	c_6666.1845.916_at	6666.1845.916	Ctur	916	86.72	ABU78455	Type IV fimbrial assembly protein PilC	ESA_03233	2902	core0571		NA	A	A	A	A	A	A	A	A	A	A	A	A	A	A	A	A	A	A	A	A	A	A	A	A	A	A	A	A	A	A	A	A	A	A	A	A	A
20517	c_6666.1845.917_at	6666.1845.917	Ctur	917	94.13	ABU78454	Type IV fimbrial assembly2C ATPase PilB	ESA_03232	2901	core0572		NA	A	A	A	A	A	A	A	A	A	A	A	A	A	A	A	A	A	A	A	A	A	A	A	A	A	A	A	A	A	A	A	A	A	A	A	A	A
20518	c_6666.1845.918_at	6666.1845.918	Ctur	918	92.36	ABU78453	Type IV pilin PilA	ESA_03231	2900	core0573		NA	A	A	A	A	A	A	A	A	A	A	A	A	A	A	A	A	A	A	A	A	A	A	A	A	A	A	A	A	A	A	A	A	A	A	A	A	A
2106	c_1073999.3.3778_at	1073999.3.3778	Ccon	3778	47.96	AAO70459	prepilin_peptidase_dependent_protein_C_precursor;ppdC		NA			NA	A	A	A	A	A	A	A	A	A	A	A	A	A	A	P	A	A	A	A	A	A	A	A	A	A	A	A	A	A	A	A	A	A	A	A	A	A
2108	c_1073999.3.3780_at	1073999.3.3780	Ccon	3780	84.09	ABU75779	Prepilin peptidase dependent protein B precursor	ESA_00484	438			NA	A	A	A	A	A	A	A	A	A	A	A	A	A	A	P	A	A	A	A	A	A	A	A	A	A	A	A	A	A	A	A	A	A	A	A	A	A
2109	c_1073999.3.3781_at	1073999.3.3781	Ccon	3781	80.25	ABU75778	Prepilin peptidase dependent protein A precursor	ESA_00483	437			NA	A	A	A	A	A	A	A	A	A	A	A	A	A	A	P	A	A	A	A	A	A	A	A	A	A	A	A	A	A	A	A	A	A	A	A	A	A
4217	c_413498.3.1371_at	413498.3.1371	Cdubdub	1371	85.06	ABU75779	Prepilin peptidase dependent protein B precursor	ESA_00484	438			NA	A	A	A	A	A	A	A	A	A	A	A	A	A	A	A	A	P	P	P	A	A	A	P	P	A	A	A	A	A	A	P	A	A	A	A	P	A
4218	c_413498.3.1372_at	413498.3.1372	Cdubdub	1372	87.9	ABU75778	Prepilin peptidase dependent protein A precursor	ESA_00483	437			NA	A	A	A	A	A	A	A	A	A	A	A	A	A	A	A	A	P	P	P	P	A	A	P	P	P	P	P	A	P	P	P	P	P	P	P	P	P
9674	c_413501.3.3533_at	413501.3.3533	Cmuy	3533	49.53	AAO70459	prepilin_peptidase_dependent_protein_C_precursor;ppdC		NA			NA	A	A	A	A	A	A	A	A	A	A	A	A	A	A	A	A	A	A	A	A	A	A	A	A	A	A	A	A	A	A	A	A	A	A	A	A	A
9676	c_413501.3.3535_at	413501.3.3535	Cmuy	3535	81.82	ABU75779	Prepilin peptidase dependent protein B precursor	ESA_00484	438			NA	A	A	A	A	A	A	A	A	A	A	A	A	A	A	A	A	A	A	A	A	A	A	A	A	A	A	A	A	A	A	A	A	A	A	A	A	A
9677	c_413501.3.3536_at	413501.3.3536	Cmuy	3536	87.9	ABU75778	Prepilin peptidase dependent protein A precursor	ESA_00483	437			NA	A	A	A	A	A	A	A	A	A	A	A	A	A	A	A	A	A	A	A	A	A	A	A	A	A	A	A	A	A	A	A	A	A	A	A	A	A
10420	c_413503.3.1514_at	413503.3.1514	Cmal 825	1514	54.08	AAO70459	prepilin_peptidase_dependent_protein_C_precursor;ppdC		NA			NA	A	A	A	A	A	A	A	A	A	A	A	A	A	A	A	A	A	A	A	A	A	A	A	A	A	A	A	A	A	A	A	A	A	A	A	A	A
10422	c_413503.3.1516_at	413503.3.1516	Cmal 825	1516	93.51	ABU75779	Prepilin peptidase dependent protein B precursor	ESA_00484	438			NA	A	A	A	A	A	A	A	A	A	A	A	A	A	A	A	A	A	A	A	A	A	A	A	A	A	A	A	A	A	A	A	A	A	A	A	A	A
10423	c_413503.3.1517_at	413503.3.1517	Cmal 825	1517	90.45	ABU75778	Prepilin peptidase dependent protein A precursor	ESA_00483	437			NA	A	A	A	A	A	A	A	A	A	A	A	A	A	A	A	A	A	A	A	A	A	A	A	A	A	A	A	A	A	A	A	A	A	A	A	A	A
12079	c_535744.3.1275_at	535744.3.1275	Cuni	1275	87.26	ABU75778	Prepilin peptidase dependent protein A precursor	ESA_00483	437			NA	A	A	A	A	A	A	A	A	A	A	A	A	A	A	A	A	A	A	A	A	A	A	A	A	A	A	A	A	A	A	A	A	A	A	A	A	A
12080	c_535744.3.1276_at	535744.3.1276	Cuni	1276	90.91	ABU75779	Prepilin peptidase dependent protein B precursor	ESA_00484	438			NA	A	A	A	A	A	A	A	A	A	A	A	A	A	A	A	A	A	A	A	A	A	A	A	A	A	A	A	A	A	A	A	A	A	A	A	A	A
12082	c_535744.3.1278_at	535744.3.1278	Cuni	1278	53.06	AAO70459	prepilin_peptidase_dependent_protein_C_precursor;ppdC		NA			NA	A	A	A	A	A	A	A	A	A	A	A	A	A	A	A	A	A	A	A	A	A	A	A	A	A	A	A	A	A	A	A	A	A	A	A	A	A
15580	c_6666.1844.449_at	6666.1844.449	Csak BAA894	449	100	ABU75778	Prepilin peptidase dependent protein A precursor	ESA_00483	437		core	NA	P	P	P	P	P	P	P	P	P	P	P	P	A	A	A	P	A	A	A	A	A	A	A	A	A	A	A	A	A	A	A	A	A	A	A	A	A
15582	c_6666.1844.450_at	6666.1844.450	Csak BAA894	450	99.35	ABU75779	Prepilin peptidase dependent protein B precursor	ESA_00484	438		core	NA	P	P	P	P	P	P	P	P	A	P	P	P	A	A	A	P	A	A	A	A	A	A	A	A	A	A	A	A	A	A	A	A	A	A	A	A	A
15584	c_6666.1844.452_at	6666.1844.452	Csak BAA894	452	53.06	AAO70459	prepilin_peptidase_dependent_protein_C_precursor;ppdC		NA		core	NA	P	P	P	P	P	P	P	P	P	P	P	P	A	A	A	P	A	A	A	A	A	A	A	A	A	A	A	A	A	A	A	A	A	A	A	A	A
18968	c_6666.1845.3498_at	6666.1845.3498	Ctur	3498	54.08	AAO70459	prepilin_peptidase_dependent_protein_C_precursor;ppdC		NA	core2477		NA	A	A	A	A	A	A	A	A	A	A	A	A	A	A	A	A	A	A	A	A	A	A	A	A	A	A	A	A	A	A	A	A	A	A	A	A	A
18972	c_6666.1845.3500_at	6666.1845.3500	Ctur	3500	89.61	ABU75779	Prepilin peptidase dependent protein B precursor	ESA_00484	438	core2479		NA	A	A	A	A	A	A	A	A	A	A	A	A	A	A	A	A	A	A	A	A	A	A	A	A	A	A	A	A	A	A	A	A	A	A	A	A	A
18973	c_6666.1845.3501_at	6666.1845.3501	Ctur	3501	88.54	ABU75778	Prepilin peptidase dependent protein A precursor	ESA_00483	437	core2480		NA	A	A	A	A	A	A	A	A	A	A	A	A	A	A	A	A	A	A	A	A	A	A	A	A	A	A	A	A	A	A	A	A	A	A	A	A	A
250	c_1073999.3.1328_at	1073999.3.1328	Ccon	1328	85.34	ABU79000	COG3121: P pilus assembly protein2C chaperone PapD	ESA_03814	3426			NA	A	A	A	A	A	A	A	A	A	A	A	A	A	A	P	A	A	A	A	A	A	A	A	A	A	A	A	A	A	A	A	A	A	A	A	A	A
762	c_1073999.3.2012_at	1073999.3.2012	Ccon	2012	38.41	ABU77593	Chaperone protein fimC precursor	ESA_02344	2111	GR9 - ?fimbriae		NA	A	A	A	A	A	A	A	A	A	A	A	A	A	A	P	A	A	A	A	A	A	A	A	A	A	A	A	A	A	A	A	A	A	A	A	A	A
763	c_1073999.3.2012_at	1073999.3.2012	Ccon	2012	38.41	ABU77593	Chaperone protein fimC precursor	ESA_02344	2111	GR9 - ?fimbriae		NA	A	A	A	A	A	A	A	A	A	A	A	A	A	A	P	A	A	A	A	A	A	A	A	A	A	A	A	A	A	A	A	A	A	A	A	A	A
764	c_1073999.3.2012_s_at	1073999.3.2012	Ccon	2012	38.41	ABU77593	Chaperone protein fimC precursor	ESA_02344	2111	GR9 - ?fimbriae		NA	A	A	A	A	A	A	A	A	A	A	A	A	A	A	P	A	A	A	A	A	A	A	A	A	A	A	A	A	A	A	P	A	A	A	A	A	A
765	c_1073999.3.2012_s_at	1073999.3.2012	Ccon	2012	38.41	ABU77593	Chaperone protein fimC precursor	ESA_02344	2111	GR9 - ?fimbriae		NA	A	A	A	A	A	A	A	A	A	A	A	A	A	A	P	A	A	A	A	A	A	A	A	A	A	A	A	A	A	A	P	A	A	A	A	A	A
913	c_1073999.3.2197_at	1073999.3.2197	Ccon	2197	73.46	ABU79253	pili assembly chaperone	ESA_04072	3658			NA	A	A	A	A	A	A	A	A	A	A	A	A	A	A	P	A	A	A	A	A	A	A	A	A	A	A	A	A	A	A	A	A	A	A	A	A	A
914	c_1073999.3.2197_at	1073999.3.2197	Ccon	2197	73.46	ABU79253	pili assembly chaperone	ESA_04072	3658			NA	A	A	A	A	A	A	A	A	A	A	A	A	A	A	P	A	A	A	A	A	A	A	A	A	A	A	A	A	A	A	A	A	A	A	A	A	A
915	c_1073999.3.2197_s_at	1073999.3.2197	Ccon	2197	73.46	ABU79253	pili assembly chaperone	ESA_04072	3658			NA	A	A	A	A	A	A	A	A	A	A	A	A	A	A	P	A	P	P	P	A	A	A	P	P	A	A	A	A	A	A	P	A	A	A	A	P	A
916	c_1073999.3.2197_s_at	1073999.3.2197	Ccon	2197	73.46	ABU79253	pili assembly chaperone	ESA_04072	3658			NA	A	A	A	A	A	A	A	A	A	A	A	A	A	A	P	A	P	P	P	A	A	A	P	P	A	A	A	A	A	A	P	A	A	A	A	P	A
1145	c_1073999.3.2507_at	1073999.3.2507	Ccon	2507	90.58	ABU76605	Sigma-fimbriae chaperone protein	ESA_01345	1205			NA	A	A	A	A	A	A	A	A	A	A	A	A	A	A	P	A	A	A	A	A	A	A	A	A	A	A	A	A	A	A	A	A	A	A	A	A	A
1744	c_1073999.3.3302_at	1073999.3.3302	Ccon	3302	84.04	ABU77593	Chaperone protein fimC precursor	ESA_02344	2111			NA	A	A	A	A	A	A	A	A	A	A	A	A	A	A	P	A	A	A	A	A	A	A	A	A	A	A	A	A	A	A	A	A	A	A	A	A	A
2934	c_28141.3.1024_at	28141.3.1024	Csak 2151	1024	32.54	ABU77593	Chaperone protein fimC precursor	ESA_02344	2111			NA	A	A	P	P	A	P	P	P	P	P	P	P	A	P	A	P	A	A	A	A	A	A	A	A	A	A	P	A	A	A	A	A	A	A	A	A	A
4261	c_413498.3.1605_at	413498.3.1605	Cdubdub	1605	38.41	ABU77593	Chaperone protein fimC precursor	ESA_02344	2111	GR9		NA	A	A	A	A	A	A	A	A	A	A	A	A	A	A	A	A	A	A	A	A	A	A	A	A	A	A	A	A	A	A	P	A	A	A	A	A	A
4320	c_413498.3.2102_at	413498.3.2102	Cdubdub	2102	72.48	ABU79253	pili assembly chaperone	ESA_04072	3658			NA	A	A	A	A	A	A	A	A	A	A	A	A	A	A	A	A	P	P	P	A	A	A	P	P	A	A	A	A	A	A	P	A	A	A	A	P	A
4532	c_413498.3.3326_at	413498.3.3326	Cdubdub	3326	82.16	ABU77593	Chaperone protein fimC precursor	ESA_02344	2111			NA	A	A	A	A	A	A	A	A	A	A	A	A	A	A	A	A	A	A	A	A	A	A	P	P	A	A	A	A	A	A	P	A	A	A	A	P	A
5183	c_413499.3.2586_at	413499.3.2586	Cdublac	2586	42.47	ABU79000	COG3121: P pilus assembly protein2C chaperone PapD	ESA_03814	3426	GR52		NA	A	A	A	A	A	A	A	A	A	A	A	A	A	A	A	A	A	A	A	A	A	A	A	A	P	A	A	A	A	P	A	P	A	P	P	A	P
5306	c_413499.3.3638_at	413499.3.3638	Cdublac	3638	73.04	ABU78731	Beta-fimbriae chaperone protein	ESA_03516	3165	GR76 - beta fimbriae		NA	A	A	A	A	A	A	A	A	A	A	A	A	A	A	A	A	A	A	A	A	A	A	A	A	A	A	P	A	A	A	A	A	A	A	P	A	P
5326	c_413499.3.3867_at	413499.3.3867	Cdublac	3867	86.64	ABU79000	COG3121: P pilus assembly protein2C chaperone PapD	ESA_03814	3426	GR6 - Y4 fimbriae		NA	A	A	A	A	A	A	A	A	A	A	A	A	A	A	A	A	A	A	A	A	A	A	A	A	P	A	P	P	A	P	A	P	A	P	P	A	P
5389	c_413499.3.551_at	413499.3.551	Cdublac	551	32.55	ABU77593	Chaperone protein fimC precursor	ESA_02344	2111	GR9		NA	A	A	A	A	A	A	A	A	A	A	A	A	A	A	A	A	A	A	A	A	A	A	A	A	A	A	P	A	A	A	A	A	A	A	P	A	P
6167	c_413500.3.1965_at	413500.3.1965	Cdublau	1965	89.69	ABU76605	Sigma-fimbriae chaperone protein	ESA_01345	1205			NA	A	A	A	A	A	A	A	A	A	A	A	A	A	A	A	A	P	P	P	P	A	P	P	P	P	P	P	P	P	P	P	P	P	P	P	P	P
7048	c_413500.3.2936_at	413500.3.2936	Cdublau	2936	82.46	ABU77593	Chaperone protein fimC precursor	ESA_02344	2111			NA	A	A	A	A	A	A	A	A	A	A	A	A	A	A	A	A	A	A	A	A	A	A	A	A	P	A	P	P	A	P	A	P	A	P	P	A	P
7802	c_413500.3.3977_at	413500.3.3977	Cdublau	3977	75.69	ABU79253	pili assembly chaperone	ESA_04072	3658			NA	A	A	A	A	A	A	A	P	A	A	A	A	A	A	A	A	A	A	A	A	A	A	A	A	P	A	P	P	A	P	A	P	A	P	P	A	P
8126	c_413500.3.734_at	413500.3.734	Cdublau	734	32.55	ABU77593	Chaperone protein fimC precursor	ESA_02344	2111	GR9		NA	A	A	A	A	A	A	A	A	A	A	A	A	A	A	A	A	A	A	A	A	A	A	A	A	P	A	A	P	A	P	A	P	A	P	A	A	A
8127	c_413500.3.734_at	413500.3.734	Cdublau	734	32.55	ABU77593	Chaperone protein fimC precursor	ESA_02344	2111	GR9		NA	A	A	A	A	A	A	A	A	A	A	A	A	A	A	A	A	A	A	A	A	A	A	A	A	P	A	A	P	A	P	A	P	A	P	A	A	A
8128	c_413500.3.734_s_at	413500.3.734	Cdublau	734	32.55	ABU77593	Chaperone protein fimC precursor	ESA_02344	2111	GR9		NA	A	A	A	A	A	A	A	A	A	A	A	A	A	A	A	A	A	A	A	A	A	A	A	A	P	A	P	P	A	P	A	P	A	P	P	A	P
8129	c_413500.3.734_s_at	413500.3.734	Cdublau	734	32.55	ABU77593	Chaperone protein fimC precursor	ESA_02344	2111	GR9		NA	A	A	A	A	A	A	A	A	A	A	A	A	A	A	A	A	A	A	A	A	A	A	A	A	P	A	P	P	A	P	A	P	A	P	P	A	P
8696	c_413501.3.1814_at	413501.3.1814	Cmuy	1814	87.11	ABU77593	Chaperone protein fimC precursor	ESA_02344	2111			NA	A	A	A	A	A	A	A	A	A	A	A	A	A	A	A	A	A	A	A	A	A	A	A	A	A	A	A	A	A	A	A	A	A	A	A	A	A
9303	c_413501.3.2826_at	413501.3.2826	Cmuy	2826	91.28	ABU76605	Sigma-fimbriae chaperone protein	ESA_01345	1205			NA	A	A	A	A	A	A	A	A	A	A	A	A	A	A	A	A	A	A	A	A	A	A	A	A	A	A	A	A	A	A	A	A	A	A	A	A	A
9634	c_413501.3.343_at	413501.3.343	Cmuy	343	70	ABU79253	pili assembly chaperone	ESA_04072	3658			NA	A	A	A	A	A	A	A	A	A	A	A	A	A	A	A	A	A	A	A	A	A	A	A	A	A	A	A	A	A	A	A	A	A	A	A	A	A
9793	c_413501.3.3771_at	413501.3.3771	Cmuy	3771	33.02	ABU77593	Chaperone protein fimC precursor	ESA_02344	2111	GR9		NA	A	A	A	A	A	A	A	A	A	A	A	A	A	A	A	A	A	A	A	A	A	A	A	A	A	P	A	A	A	A	A	A	P	A	A	A	A
10576	c_413503.3.1763_at	413503.3.1763	Cmal 825	1763	33.33	ABU77593	Chaperone protein fimC precursor	ESA_02344	2111	GR9		NA	A	A	A	A	A	A	A	A	A	A	A	A	A	A	A	A	A	A	A	A	A	A	A	A	A	A	A	A	A	A	A	A	A	A	A	A	A
10885	c_413503.3.2434_at	413503.3.2434	Cmal 825	2434	94.12	ABU79253	pili assembly chaperone	ESA_04072	3658			NA	A	A	A	A	A	A	A	A	A	A	A	A	A	A	A	A	A	A	A	A	A	A	A	A	A	A	A	A	A	A	A	A	A	A	A	A	A
11332	c_413503.3.3404_at	413503.3.3404	Cmal 825	3404	80.89	ABU78028	Putative fimbrial chaperone protein	ESA_02798	2524	GR82 - Y1 fimbriae		NA	A	A	A	A	A	A	A	A	A	A	A	A	A	A	A	A	A	A	A	A	A	A	A	A	A	A	A	A	A	A	A	A	A	A	A	A	A
11492	c_413503.3.3820_at	413503.3.3820	Cmal 825	3820	89.22	ABU77593	Chaperone protein fimC precursor	ESA_02344	2111			NA	A	A	A	A	A	A	A	A	A	A	A	A	A	A	A	A	A	A	A	A	A	A	A	A	A	A	A	A	A	A	A	A	A	A	A	A	A
11793	c_413503.3.740_at	413503.3.740	Cmal 825	740	96.41	ABU76605	Sigma-fimbriae chaperone protein	ESA_01345	1205			NA	A	A	A	A	A	A	A	A	A	A	A	A	A	A	A	A	A	A	A	A	A	A	A	A	A	A	A	A	A	A	A	A	A	A	A	A	A
11962	c_535744.3.1014_at	535744.3.1014	Cuni	1014	34.18	ABU77593	Chaperone protein fimC precursor	ESA_02344	2111	GR9		NA	A	A	A	A	A	A	A	A	A	A	A	A	A	A	A	A	A	A	A	A	A	A	A	A	A	A	A	A	A	A	A	A	A	A	A	A	A
12615	c_535744.3.2551_at	535744.3.2551	Cuni	2551	88.24	ABU77593	Chaperone protein fimC precursor	ESA_02344	2111			NA	A	A	A	A	A	A	A	A	A	A	A	A	A	A	A	A	A	A	A	A	A	A	A	A	A	A	A	A	A	A	A	A	A	A	A	A	A
13047	c_535744.3.3423_at	535744.3.3423	Cuni	3423	93.27	ABU76605	Sigma-fimbriae chaperone protein	ESA_01345	1205			NA	A	A	A	A	A	A	A	A	A	A	A	A	A	A	A	A	A	A	A	A	A	A	A	A	A	A	A	A	A	A	A	A	A	A	A	A	A
13338	c_535744.3.517_at	535744.3.517	Cuni	517	91.71	ABU79253	pili assembly chaperone	ESA_04072	3658			NA	A	A	A	A	A	A	A	A	A	A	A	A	A	A	A	A	A	A	A	A	A	A	A	A	A	A	A	A	A	A	A	A	A	A	A	A	A
13677	c_6666.1844.1227_at	6666.1844.1227	Csak BAA894	1227	100	ABU76605	Sigma-fimbriae chaperone protein	ESA_01345	1205		core	NA	P	P	P	P	P	P	P	P	P	P	P	P	P	P	A	P	A	A	A	A	A	A	A	A	A	A	A	A	A	A	A	A	A	A	A	A	A
14301	c_6666.1844.2154_at	6666.1844.2154	Csak BAA894	2154	99.53	ABU77593	Chaperone protein fimC precursor	ESA_02344	2111		core	NA	P	P	P	P	P	P	P	P	P	P	P	P	A	A	A	P	A	A	A	A	A	A	A	A	A	A	A	A	A	A	A	A	A	A	A	A	A
14556	c_6666.1844.2576_at	6666.1844.2576	Csak BAA894	2576	100	ABU78028	Putative fimbrial chaperone protein	ESA_02798	2524	GR82 - Y1 fimbriae		NA	P	P	P	P	P	P	P	P	P	P	P	P	P	P	A	P	P	P	P	A	A	A	P	P	A	A	A	A	A	A	A	A	A	A	A	P	A
14993	c_6666.1844.3254_at	6666.1844.3254	Csak BAA894	3254	100	ABU78731	Beta-fimbriae chaperone protein	ESA_03516	3165	GR76 - beta fimbriae		NA	P	P	P	P	P	P	P	P	P	P	P	P	P	P	A	P	A	A	A	A	A	A	A	A	A	A	A	A	A	A	A	A	A	A	A	P	A
15092	c_6666.1844.3514_at	6666.1844.3514	Csak BAA894	3514	100	ABU79000	COG3121: P pilus assembly protein2C chaperone PapD	ESA_03814	3426	GR6		NA	P	P	P	P	P	P	P	P	P	P	P	P	P	P	A	P	A	A	A	A	A	A	A	A	A	A	A	A	A	A	A	A	A	A	A	P	A
15234	c_6666.1844.3755_at	6666.1844.3755	Csak BAA894	3755	100	ABU79253	pili assembly chaperone	ESA_04072	3658		core	NA	P	P	P	P	P	P	P	P	P	P	P	P	P	P	A	P	A	A	A	A	A	A	A	A	A	A	A	A	A	A	A	A	A	A	A	P	A
16407	c_6666.1845.1390_at	6666.1845.1390	Ctur	1390	37.4	ABU79000	COG3121: P pilus assembly protein2C chaperone PapD	ESA_03814	3426	GR52		NA	A	A	A	A	A	A	A	A	A	A	A	A	A	A	A	A	A	A	A	A	A	A	A	A	A	A	A	A	A	A	A	A	A	A	A	A	A
16868	c_6666.1845.1778_at	6666.1845.1778	Ctur	1778	88.18	ABU77593	Chaperone protein fimC precursor	ESA_02344	2111	core1204		NA	A	A	A	A	P	A	A	A	A	A	A	A	A	A	A	A	A	A	A	A	A	A	A	A	A	A	A	A	A	A	A	A	A	A	A	A	A
18017	c_6666.1845.2725_at	6666.1845.2725	Ctur	2725	93.27	ABU76605	Sigma-fimbriae chaperone protein	ESA_01345	1205	core1877		NA	A	A	A	A	A	A	A	A	A	A	A	A	A	A	A	A	A	A	A	A	A	A	A	A	A	A	A	A	A	A	A	A	A	A	A	A	A
19289	c_6666.1845.3758_at	6666.1845.3758	Ctur	3758	33.02	ABU77593	Chaperone protein fimC precursor	ESA_02344	2111	GR9		NA	A	A	A	A	A	A	A	A	A	A	A	A	A	A	A	A	A	A	A	A	A	A	A	A	A	A	A	A	A	A	A	A	A	A	A	A	A
19302	c_6666.1845.377_at	6666.1845.377	Ctur	377	90.95	ABU79000	COG3121: P pilus assembly protein2C chaperone PapD	ESA_03814	3426	GR6		NA	A	A	A	A	A	A	A	A	A	A	A	A	A	A	A	A	A	A	A	A	A	A	A	A	A	A	A	A	A	A	A	A	A	A	A	A	A
19886	c_6666.1845.4269_at	6666.1845.4269	Ctur	4269	86.24	ABU79253	pili assembly chaperone	ESA_04072	3658	core3085		NA	A	A	A	A	A	A	A	A	A	A	A	A	A	A	A	A	A	A	A	A	A	A	A	A	A	A	A	A	A	A	A	A	A	A	A	A	A
1893	c_1073999.3.3508_at	1073999.3.3508	Ccon	3508	80.49	ABU76606	Sigma-fimbriae usher protein	ESA_01346	1206			NA	A	A	A	A	A	A	A	A	A	A	A	A	A	A	A	A	A	A	A	A	A	A	A	A	A	A	A	A	A	A	A	A	A	A	A	A	A
5304	c_413499.3.3636_at	413499.3.3636	Cdublac	3636	69.02	ABU78730	Beta-fimbriae usher protein	ESA_03515	3164	GR76 - beta fimbriae		NA	A	A	A	A	A	A	A	A	A	A	A	A	A	A	A	A	A	A	A	A	A	A	A	A	A	A	P	A	A	A	A	A	A	A	P	A	P
5305	c_413499.3.3637_at	413499.3.3637	Cdublac	3637	69.43	ABU78730	Beta-fimbriae usher protein	ESA_03515	3164	GR76 - beta fimbriae		NA	A	A	A	A	A	A	A	A	A	A	A	A	A	A	A	A	A	A	A	A	A	A	A	A	A	A	P	A	A	A	A	A	A	A	P	A	P
9302	c_413501.3.2825_at	413501.3.2825	Cmuy	2825	91.08	ABU76606	Sigma-fimbriae usher protein	ESA_01346	1206			NA	A	A	A	A	A	A	A	A	A	A	A	A	A	A	A	A	A	A	A	A	A	A	A	A	A	A	A	A	A	A	A	A	A	A	P	A	A
14992	c_6666.1844.3253_at	6666.1844.3253	Csak BAA894	3253	100	ABU78730	Beta-fimbriae usher protein	ESA_03515	3164	GR76 - beta fimbriae		NA	P	P	P	P	P	P	P	P	P	P	P	P	A	P	A	P	A	A	A	A	A	A	A	A	A	A	A	A	A	A	A	A	A	A	A	A	A
18016	c_6666.1845.2724_at	6666.1845.2724	Ctur	2724	93.89	ABU76606	Sigma-fimbriae usher protein	ESA_01346	1206	core1876		NA	A	A	A	A	A	A	A	A	A	A	A	A	A	A	A	A	A	A	A	A	A	A	A	A	A	A	A	A	A	A	A	A	A	A	A	A	A
976	c_1073999.3.2262_at	1073999.3.2262	Ccon	2262	39.05	AAL20075	putative_curli_production_protein;csgC		NA			NA	A	A	A	A	A	A	A	A	A	A	A	A	A	A	P	A	A	A	A	A	A	A	A	A	A	A	A	A	A	A	A	A	A	A	A	A	A
977	c_1073999.3.2263_at	1073999.3.2263	Ccon	2263	58.26	AAO69399	major_curlin_subunit_precursor;csgA		NA			NA	A	A	A	A	A	A	A	A	A	A	A	A	A	A	P	A	A	A	A	A	A	A	A	A	A	A	A	A	A	A	A	A	A	A	A	A	A
978	c_1073999.3.2264_at	1073999.3.2264	Ccon	2264	54.97	AAL20073	minor_curlin_subunit_precursor;csgB		NA			NA	A	A	A	A	A	A	A	A	A	A	A	A	A	A	P	A	A	A	A	A	A	A	A	A	A	A	A	A	A	A	A	A	A	A	A	A	A
980	c_1073999.3.2266_at	1073999.3.2266	Ccon	2266	59.54	AAO69402	assembly/transport_component_in_curli_production;csgE		NA			NA	A	A	A	A	A	A	A	A	A	A	A	A	A	A	P	A	A	A	A	A	A	A	A	A	A	A	A	A	A	A	A	A	A	A	A	A	A
981	c_1073999.3.2267_at	1073999.3.2267	Ccon	2267	80.43	AAO69403	assembly/transport_component_in_curli_production;csgF		NA			NA	A	A	A	A	A	A	A	A	A	A	A	A	A	A	P	A	A	A	A	A	A	A	A	A	A	A	A	A	A	A	A	A	A	A	A	A	A
982	c_1073999.3.2268_at	1073999.3.2268	Ccon	2268	82.12	AAO69404	assembly/transport_component_in_curli_production;csgG		NA			NA	A	A	A	A	A	A	A	A	A	A	A	A	A	A	P	A	A	A	A	A	A	A	A	A	A	A	A	A	A	A	A	A	A	A	A	A	A
1755	c_1073999.3.3313_at	1073999.3.3313	Ccon	3313	91.86	ABU78341	Curlin genes transcriptional activator	ESA_03113	2790			NA	A	A	A	A	A	A	A	A	A	A	A	A	A	A	P	A	A	A	P	P	A	A	P	A	A	A	A	A	P	A	P	A	A	A	A	P	A
2839	c_1138308.3.3099_at	1138308.3.3099	Csak ES15	3099	95.76	ABU78341	Curlin genes transcriptional activator	ESA_03113	2790			NA	P	P	P	P	P	P	P	P	A	P	P	P	A	A	A	P	A	A	A	A	A	A	A	A	A	A	A	A	A	A	A	A	A	A	A	A	A
4538	c_413498.3.3333_at	413498.3.3333	Cdubdub	3333	82.48	AAO69404	assembly/transport_component_in_curli_production;csgG		NA	GR55		NA	A	A	A	A	A	A	A	A	A	A	A	A	A	A	A	A	P	P	P	A	P	A	P	P	A	A	A	A	A	A	P	A	A	A	A	P	A
4539	c_413498.3.3334_at	413498.3.3334	Cdubdub	3334	84.62	AAO69403	assembly/transport_component_in_curli_production;csgF		NA	GR55		NA	A	A	A	A	A	A	A	A	A	A	A	A	A	A	A	A	P	P	P	A	A	A	P	P	A	A	A	A	A	A	P	A	A	A	A	P	A
4540	c_413498.3.3335_at	413498.3.3335	Cdubdub	3335	57.25	AAO69402	assembly/transport_component_in_curli_production;csgE		NA	GR55		NA	A	A	A	A	A	A	A	A	A	A	A	A	A	A	A	A	P	P	P	A	P	A	P	P	A	A	A	A	A	A	P	A	A	A	A	P	A
4543	c_413498.3.3338_at	413498.3.3338	Cdubdub	3338	54.97	AAO69400	nucleation_component_of_curlin_monomers;csgB		NA	GR55		NA	A	A	A	A	A	A	A	A	A	A	A	A	A	A	A	A	P	P	P	A	P	A	P	P	A	A	A	A	A	A	P	A	A	A	A	P	A
4544	c_413498.3.3339_at	413498.3.3339	Cdubdub	3339	54.97	AAO69399	major_curlin_subunit_precursor;csgA		NA	GR55		NA	A	A	A	A	A	A	A	A	A	A	A	A	A	A	A	A	P	P	P	A	P	A	P	P	A	A	A	A	A	A	P	A	A	A	A	P	A
4545	c_413498.3.3340_at	413498.3.3340	Cdubdub	3340	37.14	AAL20075	putative_curli_production_protein;csgC		NA	GR55		NA	A	A	A	A	A	A	A	A	A	A	A	A	A	A	A	A	P	P	P	A	A	A	P	P	A	A	A	A	A	A	P	A	A	A	A	P	A
7546	c_413500.3.3614_at	413500.3.3614	Cdublau	3614	92.37	ABU78341	Curlin genes transcriptional activator	ESA_03113	2790			NA	A	A	A	A	A	A	A	A	A	A	A	A	A	A	A	A	P	P	P	P	P	P	P	P	P	P	P	P	P	P	P	P	P	P	P	P	P
8368	c_413501.3.1190_at	413501.3.1190	Cmuy	1190	90.68	ABU78341	Curlin genes transcriptional activator	ESA_03113	2790			NA	A	A	A	A	A	A	A	A	A	A	A	A	A	A	A	A	A	A	A	A	A	P	A	A	A	A	P	A	A	A	A	A	P	P	A	A	A
15932	c_6666.1845.1035_at	6666.1845.1035	Ctur	1035	97.46	ABU78341	Curlin genes transcriptional activator	ESA_03113	2790	core0678		NA	A	A	A	A	A	A	A	A	A	A	A	A	A	A	A	A	A	A	A	A	A	A	A	A	A	A	A	A	A	A	A	A	A	A	A	A	A
16879	c_6666.1845.1785_at	6666.1845.1785	Ctur	1785	83.21	AAO69404	assembly/transport_component_in_curli_production;csgG		NA	GR55		NA	A	A	A	A	A	A	A	A	A	A	A	A	A	A	A	A	A	A	A	A	A	A	A	A	A	A	A	A	A	A	A	A	A	A	A	A	A
16880	c_6666.1845.1786_at	6666.1845.1786	Ctur	1786	78.99	AAO69403	assembly/transport_component_in_curli_production;csgF		NA	GR55		NA	A	A	A	A	A	A	A	A	A	A	A	A	A	A	A	A	A	A	A	A	A	A	A	A	A	A	A	A	A	A	A	A	A	A	A	A	A
16881	c_6666.1845.1787_at	6666.1845.1787	Ctur	1787	60.61	AAO69402	assembly/transport_component_in_curli_production;csgE		NA	GR55		NA	A	A	A	A	A	A	A	A	A	A	A	A	A	A	A	A	A	A	A	A	A	A	A	A	A	A	A	A	A	A	A	A	A	A	A	A	A
16883	c_6666.1845.1789_at	6666.1845.1789	Ctur	1789	62.02	AAO69400	nucleation_component_of_curlin_monomers;csgB		NA	GR55		NA	A	A	A	A	A	A	A	A	A	A	A	A	A	A	A	A	A	A	A	A	A	A	A	A	A	A	A	A	A	A	A	A	A	A	A	A	A
16885	c_6666.1845.1790_at	6666.1845.1790	Ctur	1790	55.63	AAO69399	major_curlin_subunit_precursor;csgA		NA	GR55		NA	A	A	A	A	A	A	A	A	A	A	A	A	A	A	A	A	A	A	A	A	A	A	A	A	A	A	A	A	A	A	A	A	A	A	A	A	A
16886	c_6666.1845.1791_at	6666.1845.1791	Ctur	1791	35.24	AAL20075	putative_curli_production_protein;csgC		NA	GR55		NA	A	A	A	A	A	A	A	A	A	A	A	A	A	A	A	A	A	A	A	A	A	A	A	A	A	A	A	A	A	A	A	A	A	A	A	A	A
1108	c_1073999.3.2455_at	1073999.3.2455	Ccon	2455	87.71	ABU76607	Sigma-fimbriae tip adhesin	ESA_01347	1207			NA	A	A	A	A	A	A	A	A	A	A	A	A	A	A	P	A	A	A	A	A	A	A	A	A	A	A	A	A	A	A	A	A	A	A	A	A	A
1444	c_1073999.3.2890_s_at	1073999.3.2890	Ccon	2890	42.53	ABU77786	Fimbrial adhesin precursor	ESA_02541	2294			NA	A	A	A	A	A	A	A	A	A	A	A	A	A	A	P	A	P	P	P	A	A	A	P	P	A	A	A	A	A	A	P	A	A	A	A	P	A
4498	c_413498.3.3129_at	413498.3.3129	Cdubdub	3129	37.76	ABU77786	Fimbrial adhesin precursor	ESA_02541	2294			NA	A	A	A	A	A	A	A	A	A	A	A	A	A	A	P	A	P	P	P	A	A	A	P	P	A	A	A	A	A	A	P	A	A	A	A	P	A
6168	c_413500.3.1967_at	413500.3.1967	Cdublau	1967	89.23	ABU76607	Sigma-fimbriae tip adhesin	ESA_01347	1207			NA	A	A	A	A	A	A	A	A	A	A	A	A	A	A	A	A	A	P	A	P	P	P	A	A	P	P	A	A	P	P	P	P	P	P	A	P	A
7203	c_413500.3.3165_at	413500.3.3165	Cdublau	3165	38.3	ABU77786	Fimbrial adhesin precursor	ESA_02541	2294			NA	A	A	A	A	A	A	A	A	A	A	A	A	A	A	A	A	A	A	A	A	A	A	A	A	P	A	P	P	A	P	A	P	A	P	P	A	P
8591	c_413501.3.1609_at	413501.3.1609	Cmuy	1609	36.92	ABU77786	Fimbrial adhesin precursor	ESA_02541	2294			NA	A	A	A	A	A	A	A	A	A	A	A	A	A	A	A	A	A	A	A	P	A	P	A	A	A	P	A	A	P	A	A	A	P	A	A	A	A
9301	c_413501.3.2824_at	413501.3.2824	Cmuy	2824	91.58	ABU76607	Sigma-fimbriae tip adhesin	ESA_01347	1207			NA	A	A	A	A	A	A	A	A	A	A	A	A	A	A	A	A	A	A	A	A	A	A	A	A	A	A	A	A	A	A	A	A	A	A	A	A	A
11335	c_413503.3.3407_at	413503.3.3407	Cmal 825	3407	84.68	ABU78025	Fimbrial adhesin precursor	ESA_02795	2521	GR82 - Y1 fimbriae		NA	A	A	A	A	A	A	A	A	A	A	A	A	A	A	A	A	A	A	A	A	A	A	A	A	A	A	A	A	A	A	A	A	A	A	A	A	A
11406	c_413503.3.3632_at	413503.3.3632	Cmal 825	3632	73.62	ABU77786	Fimbrial adhesin precursor	ESA_02541	2294			NA	A	A	A	A	A	A	A	A	A	A	A	A	A	A	A	A	A	A	A	A	A	A	A	A	A	A	A	A	A	A	A	A	A	A	A	A	A
11791	c_413503.3.738_at	413503.3.738	Cmal 825	738	98.01	ABU76607	Sigma-fimbriae tip adhesin	ESA_01347	1207			NA	A	A	A	A	A	A	A	A	A	A	A	A	A	A	A	A	A	A	A	A	A	A	A	A	A	A	A	A	A	A	A	A	A	A	A	A	A
12537	c_535744.3.2358_at	535744.3.2358	Cuni	2358	74.77	ABU77786	Fimbrial adhesin precursor	ESA_02541	2294			NA	A	A	A	A	A	A	A	A	A	A	A	A	A	A	A	A	A	A	A	A	A	A	A	A	A	A	A	A	A	A	A	A	A	A	A	A	A
13046	c_535744.3.3421_at	535744.3.3421	Cuni	3421	92.62	ABU76607	Sigma-fimbriae tip adhesin	ESA_01347	1207			NA	A	A	A	A	A	A	A	A	A	A	A	A	A	A	A	A	A	A	A	A	A	A	A	A	A	A	A	A	A	A	A	A	A	A	A	A	A
13678	c_6666.1844.1229_at	6666.1844.1229	Csak BAA894	1229	100	ABU76607	Sigma-fimbriae tip adhesin	ESA_01347	1207		core	NA	P	P	P	P	P	P	P	P	P	P	P	P	A	P	A	P	A	A	A	A	A	A	A	A	A	A	A	A	A	A	A	A	A	A	A	A	A
14416	c_6666.1844.2344_at	6666.1844.2344	Csak BAA894	2344	100	ABU77786	Fimbrial adhesin precursor	ESA_02541	2294		core	NA	P	P	P	P	P	P	P	P	P	P	P	P	A	P	A	P	A	A	A	A	A	A	A	A	A	A	A	A	A	A	A	A	A	A	A	A	A
14553	c_6666.1844.2573_at	6666.1844.2573	Csak BAA894	2573	100	ABU78025	Fimbrial adhesin precursor	ESA_02795	2521	GR82 - Y1 fimbriae		NA	P	P	A	P	P	A	A	P	P	P	P	P	A	A	A	P	A	A	A	A	A	A	A	A	A	A	A	A	A	A	A	A	A	A	A	A	A
16637	c_6666.1845.1576_at	6666.1845.1576	Ctur	1576	72.61	ABU77786	Fimbrial adhesin precursor	ESA_02541	2294	core1034		NA	A	A	A	A	A	A	A	A	A	A	A	A	A	A	A	A	A	A	A	A	P	A	A	A	A	A	A	A	A	A	A	A	A	A	A	A	A
18015	c_6666.1845.2723_at	6666.1845.2723	Ctur	2723	93.38	ABU76607	Sigma-fimbriae tip adhesin	ESA_01347	1207	core1875		NA	A	A	A	A	A	A	A	A	A	A	A	A	A	A	A	A	A	A	A	A	A	A	A	A	A	A	A	A	A	A	A	A	A	A	A	A	A
[truncated: 501 more columns]

## Sheet: Hemolysin
Supplemental Table S3. All hemolysin and hemolysin related alleles captured on the FDA Cronobacter microarray
	probe	probeset	Probe.species.ID	ProbeSet	..similarity	NCBI.protein	NCBI.annotations	BAA.loci	BAA_peg_id	GR	core	Core.	16MP002184	16MP002185	201NC.sak.	208NC.sak.	254NC.sak.	32B1C	33SS8	35SS5	A31	A31815	AS13	AS15	AS2	AS4	CconLMG26250.	CDC1121.73A	Cdub.3.27b	Cdub.Comp56A	Cdub0743.75	Cdub1027	Cdub1028	Cdub1105.6	Cdub1108.29.3	Cdub2.14	Cdub464.	Cdub5960.70.	Cdub6.15Gb	Cdub6.3Gb	Cdub853057	Cdub9079.75B	CdubE187_2	CdubE515C	CdubE791	CdubE798	CdubE799_2	CdubKW5b	CdubORA114244
139	c_1073999.3.1184_at	1073999.3.1184	Ccon	1184	96.82	ABU75926	Hemolysins and related proteins containing CBS domains	ESA_00643	570			NA	A	A	A	A	A	A	A	A	A	A	A	A	A	A	P	A	A	A	A	A	A	A	A	A	A	A	A	A	A	A	A	A	A	A	A	A	A
340	c_1073999.3.1450_at	1073999.3.1450	Ccon	1450	94.89	ABU75729	COG1272: Predicted membrane protein hemolysin III homolog	ESA_00432	392			NA	A	A	A	A	A	A	A	A	A	A	A	A	A	A	P	A	A	A	A	A	A	A	A	A	A	A	A	A	A	A	A	A	A	A	A	A	A
1226	c_1073999.3.2604_at	1073999.3.2604	Ccon	2604	94.71	ABU78166	Putative hemolysin	ESA_02937	2658			NA	A	A	P	P	A	A	A	P	A	A	A	A	A	A	P	A	A	P	A	P	A	A	A	A	A	P	A	A	P	A	A	A	P	P	A	A	A
7313	c_413500.3.333_at	413500.3.333	Cdublau	333	96.83	ABU75926	Hemolysins and related proteins containing CBS domains	ESA_00643	570			NA	A	A	A	A	A	A	A	A	A	A	A	A	A	A	A	A	P	P	P	P	P	P	P	P	P	P	P	P	P	P	P	P	P	P	P	P	P
7487	c_413500.3.3542_at	413500.3.3542	Cdublau	3542	94.68	ABU78166	Putative hemolysin	ESA_02937	2658			NA	A	A	A	A	A	A	A	A	A	A	A	A	A	A	A	A	P	P	P	A	A	A	P	A	P	A	P	P	A	P	P	P	P	P	P	P	P
7992	c_413500.3.558_at	413500.3.558	Cdublau	558	95.45	ABU75729	COG1272: Predicted membrane protein hemolysin III homolog	ESA_00432	392			NA	A	A	A	A	A	A	A	A	A	A	A	A	A	A	A	A	P	P	P	P	P	P	P	P	P	P	P	P	P	P	P	P	P	P	P	P	P
8415	c_413501.3.1271_at	413501.3.1271	Cmuy	1271	94.88	ABU78166	Putative hemolysin	ESA_02937	2658			NA	A	A	A	A	A	A	A	A	A	A	A	A	A	A	A	A	A	A	A	A	A	A	A	A	A	A	A	A	A	A	A	A	A	A	A	A	A
9697	c_413501.3.3585_at	413501.3.3585	Cmuy	3585	99.02	ABU75729	COG1272: Predicted membrane protein hemolysin III homolog	ESA_00432	392			NA	A	A	A	A	A	A	A	A	A	A	A	A	A	A	A	A	A	A	A	A	A	A	A	A	A	A	A	A	A	A	A	A	A	A	A	A	A
10448	c_413503.3.1572_at	413503.3.1572	Cmal 825	1572	99.43	ABU75729	COG1272: Predicted membrane protein hemolysin III homolog	ESA_00432	392			NA	P	P	P	P	A	P	P	P	P	P	P	P	A	A	A	P	P	P	P	A	A	A	P	A	A	A	A	A	P	P	P	A	A	A	A	P	A
11256	c_413503.3.3263_at	413503.3.3263	Cmal 825	3263	98.26	ABU78166	Putative hemolysin	ESA_02937	2658			NA	A	A	A	A	A	A	A	A	A	A	A	A	A	A	A	A	A	A	A	A	A	A	A	A	A	A	A	A	A	A	A	A	A	A	A	A	A
12374	c_535744.3.2006_at	535744.3.2006	Cuni	2006	97.2	ABU78166	Putative hemolysin	ESA_02937	2658			NA	A	A	A	A	A	A	A	A	A	A	A	A	A	A	A	A	A	A	A	A	A	A	A	A	A	A	A	A	A	A	A	A	A	A	A	A	A
14663	c_6666.1844.2732_at	6666.1844.2732	Csak BAA894	2732	99.83	ABU78166	Putative hemolysin	ESA_02937	2658		core	NA	P	A	A	P	P	A	A	A	A	A	A	A	A	A	A	A	A	A	A	A	A	A	A	A	A	A	A	A	A	A	A	A	A	A	A	A	A
15393	c_6666.1844.405_at	6666.1844.405	Csak BAA894	405	99.43	ABU75729	COG1272: Predicted membrane protein hemolysin III homolog	ESA_00432	392		core	NA	P	P	A	P	P	A	A	P	A	A	P	P	A	A	A	P	A	A	A	A	A	A	A	A	A	A	A	A	A	A	A	A	A	A	A	A	A
15394	c_6666.1844.405_at	6666.1844.405	Csak BAA894	405	99.43	ABU75729	COG1272: Predicted membrane protein hemolysin III homolog	ESA_00432	392		core	NA	P	P	A	P	P	A	A	P	A	A	P	P	A	A	A	P	A	A	A	A	A	A	A	A	A	A	A	A	A	A	A	A	A	A	A	A	A
15395	c_6666.1844.405_s_at	6666.1844.405	Csak BAA894	405	99.43	ABU75729	COG1272: Predicted membrane protein hemolysin III homolog	ESA_00432	392		core	NA	A	P	A	A	P	P	P	P	P	P	P	P	P	P	A	P	A	A	A	A	A	A	A	A	A	A	A	A	A	A	A	A	A	A	A	P	A
15396	c_6666.1844.405_s_at	6666.1844.405	Csak BAA894	405	99.43	ABU75729	COG1272: Predicted membrane protein hemolysin III homolog	ESA_00432	392		core	NA	A	P	A	A	P	P	P	P	P	P	P	P	P	P	A	P	A	A	A	A	A	A	A	A	A	A	A	A	A	A	A	A	A	A	A	P	A
16043	c_6666.1845.1119_at	6666.1845.1119	Ctur	1119	96.15	ABU78166	Putative hemolysin	ESA_02937	2658	core0728		NA	A	A	A	A	A	A	A	A	A	A	A	A	A	A	A	A	A	A	A	A	A	A	A	A	A	A	A	A	A	A	A	A	A	A	A	A	A
18742	c_6666.1845.3329_at	6666.1845.3329	Ctur	3329	98.54	ABU75926	Hemolysins and related proteins containing CBS domains	ESA_00643	570	core2375		NA	A	P	A	A	A	A	A	A	A	P	A	A	A	A	A	A	A	A	A	A	A	A	A	A	A	A	A	A	A	A	A	A	A	A	A	A	A
19047	c_6666.1845.3567_at	6666.1845.3567	Ctur	3567	95.45	ABU75729	COG1272: Predicted membrane protein hemolysin III homolog	ESA_00432	392	core2521		NA	A	A	A	A	A	A	A	A	A	A	A	A	A	A	A	A	A	A	A	A	A	A	A	A	A	A	A	A	A	A	A	A	A	A	A	A	A
20153	c_6666.1845.621_at	6666.1845.621	Ctur	621	96.69	ABU78754	21 kDa hemolysin precursor	ESA_03540	3187	core0340		NA	P	A	P	P	A	A	P	P	A	P	A	A	A	A	A	A	P	P	A	A	A	P	P	P	A	P	A	A	A	A	A	A	P	P	A	P	A
[truncated: 501 more columns]

## Sheet: Vir. Factors
Supplemental Table S3. All virulence factor related alleles captured on the FDA Cronobacter microarray
	probe	probeset	Probe.species.ID	ProbeSet	..similarity	NCBI.protein	NCBI.annotations	BAA.loci	BAA_peg_id	GR	core	Core.	16MP002184	16MP002185	201NC.sak.	208NC.sak.	254NC.sak.	32B1C	33SS8	35SS5	A31	A31815	AS13	AS15	AS2	AS4	CconLMG26250.	CDC1121.73A	Cdub.3.27b	Cdub.Comp56A	Cdub0743.75	Cdub1027	Cdub1028	Cdub1105.6	Cdub1108.29.3	Cdub2.14	Cdub464.	Cdub5960.70.	Cdub6.15Gb	Cdub6.3Gb	Cdub853057	Cdub9079.75B	CdubE187_2	CdubE515C	CdubE791	CdubE798	CdubE799_2	CdubKW5b	CdubORA114244
1060	c_1073999.3.2381_at	1073999.3.2381	Ccon	2381	93.16	ABU77528	Virulence factor MviM	ESA_02279	2069			NA	A	A	A	A	A	A	A	A	A	A	A	A	A	A	P	A	A	A	A	A	A	A	A	A	A	A	A	A	A	A	A	A	A	A	A	A	A
1193	c_1073999.3.2562_at	1073999.3.2562	Ccon	2562	92.41	ABU76496	Virulence protein MsgA	ESA_01234	1104			NA	A	A	A	A	A	A	A	A	A	A	A	A	A	A	A	A	A	A	A	A	A	A	A	A	A	A	A	A	A	A	A	A	A	A	A	A	A
1233	c_1073999.3.262_at	1073999.3.262	Ccon	262	89.16	ABU77436	Virulence factor VirK	ESA_02187	1983			NA	A	A	A	A	A	A	A	A	A	A	A	A	A	A	P	A	A	A	A	A	A	A	A	A	A	A	A	A	A	A	A	A	A	A	A	A	A
1504	c_1073999.3.2951_at	1073999.3.2951	Ccon	2951	91.53	ABU77163	Putative virulence factor	ESA_01909	1722			NA	A	A	A	A	A	A	A	A	A	A	A	A	A	A	P	A	A	A	A	A	A	A	A	A	A	A	A	A	A	A	A	A	A	A	A	A	A
1506	c_1073999.3.2953_at	1073999.3.2953	Ccon	2953	95.51	ABU77161	Putative virulence effector protein	ESA_01907	1720			NA	A	A	A	A	A	A	A	A	A	A	A	A	A	A	P	A	A	A	A	A	A	A	A	A	A	A	A	A	A	A	A	A	A	A	A	A	A
1507	c_1073999.3.2953_at	1073999.3.2953	Ccon	2953	77.06	ABU77161	Putative virulence effector protein	ESA_01907	1720			NA	A	A	A	A	A	A	A	A	A	A	A	A	A	A	P	A	A	A	A	A	A	A	A	A	A	A	A	A	A	A	A	A	A	A	A	A	A
1574	c_1073999.3.3059_at	1073999.3.3059	Ccon	3059	95.67	ABU79111	Protein of avirulence locus ImpE	ESA_03925	3525			NA	A	A	A	A	A	A	A	A	A	A	A	A	A	A	P	A	A	A	A	A	A	A	A	A	A	A	A	A	A	A	A	A	A	A	A	A	A
2221	c_1073999.3.3949_at	1073999.3.3949	Ccon	3949	85.98	ABU77707	Virulence factor VirK	ESA_02461	2220			NA	A	A	A	A	A	A	A	A	A	A	A	A	A	A	P	A	A	A	A	A	A	A	A	A	A	A	A	A	A	A	A	A	A	A	A	A	A
6095	c_413500.3.1872_at	413500.3.1872	Cdublau	1872	96.2	ABU76496	Virulence protein MsgA	ESA_01234	1104			NA	P	P	A	P	A	A	P	A	A	P	A	A	A	A	A	A	P	P	P	P	P	P	P	P	P	P	P	P	P	P	P	P	P	P	P	P	P
6271	c_413500.3.210_at	413500.3.210	Cdublau	210	95.34	ABU79111	Protein of avirulence locus ImpE	ESA_03925	3525			NA	A	A	A	A	A	A	A	A	A	A	A	A	A	A	A	A	P	A	P	P	P	P	P	P	A	P	P	P	P	P	P	P	P	P	P	P	P
6661	c_413500.3.2499_at	413500.3.2499	Cdublau	2499	78.42	ABU77161	Putative virulence effector protein	ESA_01907	1720			NA	A	A	A	A	A	A	A	A	A	A	A	A	A	A	A	A	P	P	P	P	P	P	P	P	P	P	P	P	P	P	P	P	P	P	P	P	P
6664	c_413500.3.2501_at	413500.3.2501	Cdublau	2501	90.03	ABU77163	Putative virulence factor	ESA_01909	1722			NA	A	A	A	A	A	A	A	A	A	A	A	A	A	A	A	A	P	P	P	P	P	P	P	P	P	P	P	P	P	P	P	P	P	P	P	P	P
6955	c_413500.3.2810_at	413500.3.2810	Cdublau	2810	89.16	ABU77436	Virulence factor VirK	ESA_02187	1983			NA	A	A	A	A	A	A	A	A	A	A	A	A	A	A	A	A	P	P	P	P	P	P	P	P	P	P	P	P	P	P	P	P	P	P	P	P	P
7027	c_413500.3.2908_at	413500.3.2908	Cdublau	2908	93.49	ABU77528	Virulence factor MviM	ESA_02279	2069			NA	A	A	A	A	A	A	A	A	A	A	A	A	A	A	A	A	A	A	A	P	A	A	P	A	A	A	A	A	A	A	A	A	A	P	A	A	A
7129	c_413500.3.3054_at	413500.3.3054	Cdublau	3054	89.78	ABU77707	Virulence factor VirK	ESA_02461	2220			NA	A	A	A	A	A	A	A	A	A	A	A	A	A	A	A	A	P	A	A	P	P	P	A	P	P	P	P	P	P	P	P	P	P	P	P	P	P
7320	c_413500.3.3337_at	413500.3.3337	Cdublau	3337	76.25	ABU77968	Protein of avirulence locus ImpE	ESA_02736	2470	T6SS6		NA	A	A	A	A	A	A	A	A	A	A	A	A	A	A	A	A	A	A	P	A	P	A	A	A	P	A	P	A	A	P	P	P	A	P	P	P	P
8633	c_413501.3.1697_at	413501.3.1697	Cmuy	1697	89.01	ABU77707	Virulence factor VirK	ESA_02461	2220			NA	A	A	A	A	A	A	A	A	A	A	A	A	A	A	A	A	A	A	A	A	A	A	A	A	A	A	A	A	A	A	A	A	A	A	A	A	A
8716	c_413501.3.1843_at	413501.3.1843	Cmuy	1843	93.65	ABU77528	Virulence factor MviM	ESA_02279	2069			NA	A	A	A	A	A	A	A	A	A	A	A	A	A	A	A	A	A	A	A	A	A	A	A	A	A	A	A	A	A	A	A	A	A	A	A	A	A
8805	c_413501.3.1987_at	413501.3.1987	Cmuy	1987	89.16	ABU77436	Virulence factor VirK	ESA_02187	1983			NA	A	A	A	A	A	A	A	A	A	A	A	A	A	A	A	A	A	A	A	A	A	A	A	A	A	A	A	A	A	A	A	A	A	A	A	A	A
8834	c_413501.3.203_at	413501.3.203	Cmuy	203	93.55	ABU79111	Protein of avirulence locus ImpE	ESA_03925	3525			NA	A	A	A	A	A	A	A	A	A	A	A	A	A	A	A	A	A	A	A	A	A	A	A	A	A	A	A	A	A	A	A	A	A	A	A	A	A
8966	c_413501.3.2236_at	413501.3.2236	Cmuy	2236	92.08	ABU77163	Putative virulence factor	ESA_01909	1722			NA	A	A	A	A	A	A	A	A	A	A	A	A	A	A	A	A	A	A	A	A	A	A	A	A	A	A	A	A	A	A	A	A	A	A	A	A	A
8967	c_413501.3.2238_at	413501.3.2238	Cmuy	2238	78.98	ABU77161	Putative virulence effector protein	ESA_01907	1720			NA	A	A	A	A	A	A	A	A	A	A	A	A	A	A	A	A	A	P	P	A	A	A	P	A	A	A	A	A	A	A	P	A	A	A	A	P	A
10732	c_413503.3.214_at	413503.3.214	Cmal 825	214	96.57	ABU77163	Putative virulence factor	ESA_01909	1722			NA	A	A	A	A	A	A	A	A	A	A	A	A	A	A	A	A	A	A	A	A	A	A	A	A	A	A	A	A	A	A	A	A	A	A	A	A	A
10733	c_413503.3.214_at	413503.3.214	Cmal 825	214	95.8	ABU77163	Putative virulence factor	ESA_01909	1722			NA	A	A	A	A	A	A	A	A	A	A	A	A	A	A	A	A	A	A	A	A	A	A	A	A	A	A	A	A	A	A	A	A	A	A	A	A	A
10742	c_413503.3.216_at	413503.3.216	Cmal 825	216	95.3	ABU77161	Putative virulence effector protein	ESA_01907	1720			NA	A	A	A	A	A	A	A	A	A	A	A	A	A	A	A	A	A	A	A	A	A	A	A	A	A	A	A	A	A	A	A	A	A	A	A	A	A
11446	c_413503.3.3712_at	413503.3.3712	Cmal 825	3712	87.96	ABU77707	Virulence factor VirK	ESA_02461	2220			NA	P	A	P	A	A	A	A	A	A	A	A	A	A	A	A	A	A	A	A	A	A	A	A	A	A	A	A	A	A	A	A	A	A	A	A	A	A
11541	c_413503.3.3943_at	413503.3.3943	Cmal 825	3943	91.96	ABU77436	Virulence factor VirK	ESA_02187	1983			NA	A	A	A	A	A	A	A	A	A	A	A	A	A	A	A	A	A	A	A	A	A	A	A	A	A	A	A	A	A	A	A	A	A	A	A	A	A
12574	c_535744.3.2442_at	535744.3.2442	Cuni	2442	88.32	ABU77707	Virulence factor VirK	ESA_02461	2220			NA	P	A	A	A	A	A	A	A	A	A	P	P	A	A	A	P	P	A	P	A	A	A	A	A	A	A	A	A	A	A	A	A	A	A	A	A	A
12678	c_535744.3.2696_at	535744.3.2696	Cuni	2696	91.96	ABU77436	Virulence factor VirK	ESA_02187	1983			NA	A	A	A	A	A	A	A	A	A	A	A	A	A	A	A	A	A	A	A	A	A	A	A	A	A	A	A	A	A	A	A	A	A	A	A	A	A
12853	c_535744.3.2996_at	535744.3.2996	Cuni	2996	94.95	ABU77163	Putative virulence factor	ESA_01909	1722			NA	A	A	A	A	A	A	A	A	A	A	A	A	A	A	A	A	A	A	A	A	A	A	A	A	A	A	A	A	A	A	A	A	A	A	A	A	A
12854	c_535744.3.2998_at	535744.3.2998	Cuni	2998	80.25	ABU77161	Putative virulence effector protein	ESA_01907	1720			NA	A	A	A	A	A	A	A	A	A	A	A	A	A	A	A	A	A	A	A	A	A	A	A	A	A	A	A	A	A	A	A	A	A	A	A	A	A
12855	c_535744.3.2998_at	535744.3.2998	Cuni	2998	97.45	ABU77161	Putative virulence effector protein	ESA_01907	1720			NA	A	A	A	A	A	A	A	A	A	A	A	A	A	A	A	A	A	A	A	A	A	A	A	A	A	A	A	A	A	A	A	A	A	A	A	A	A
14049	c_6666.1844.1763_at	6666.1844.1763	Csak BAA894	1763	99.35	ABU77161	Putative virulence effector protein	ESA_01907	1720		core	NA	P	P	P	P	A	P	P	P	P	P	A	A	A	A	A	A	A	A	A	A	A	A	A	A	A	A	A	A	A	A	A	A	A	A	A	A	A
14050	c_6666.1844.1763_at	6666.1844.1763	Csak BAA894	1763	100	ABU77161	Putative virulence effector protein	ESA_01907	1720		core	NA	P	P	P	P	A	P	P	P	P	P	A	A	A	A	A	A	A	A	A	A	A	A	A	A	A	A	A	A	A	A	A	A	A	A	A	A	A
14051	c_6666.1844.1765_at	6666.1844.1765	Csak BAA894	1765	100	ABU77163	Putative virulence factor	ESA_01909	1722		core	NA	P	P	P	P	P	P	P	P	P	P	P	A	A	A	A	P	A	A	A	A	A	A	A	A	A	A	A	A	A	A	A	A	A	A	A	A	A
14228	c_6666.1844.2024_at	6666.1844.2024	Csak BAA894	2024	100	ABU77436	Virulence factor VirK	ESA_02187	1983		core	NA	P	P	P	P	P	P	P	P	P	P	P	P	A	P	A	P	A	A	A	A	A	A	A	A	A	A	A	A	A	A	A	A	A	A	A	A	A
14522	c_6666.1844.2520_at	6666.1844.2520	Csak BAA894	2520	100	ABU77968	Protein of avirulence locus ImpE	ESA_02736	2470	T6SS6		NA	P	P	A	A	P	P	P	P	A	P	A	A	A	A	A	P	A	A	A	A	A	A	A	A	A	A	A	A	A	A	A	A	A	A	A	A	A
16422	c_6666.1845.1403_at	6666.1845.1403	Ctur	1403	77.01	ABU77968	Protein of avirulence locus ImpE	ESA_02736	2470	T6SS6		NA	A	A	A	A	A	A	A	A	A	A	A	A	A	A	A	A	A	A	A	A	A	A	A	A	A	A	A	A	A	A	A	A	A	A	A	A	A
16565	c_6666.1845.152_at	6666.1845.152	Ctur	152	100	AHB72624	Virulence-associated_protein_vagC		NA	pCTU3		NA	A	A	P	P	A	A	A	A	A	A	A	A	A	A	A	P	P	A	A	A	A	A	A	A	A	A	P	A	A	A	A	A	A	A	P	A	A
16732	c_6666.1845.1661_at	6666.1845.1661	Ctur	1661	89.78	ABU77707	Virulence factor VirK	ESA_02461	2220	core1104		NA	A	A	A	A	A	A	A	A	A	A	A	A	A	A	A	A	A	A	A	A	A	A	A	A	A	A	A	A	A	A	A	A	A	A	A	A	A
16915	c_6666.1845.1814_at	6666.1845.1814	Ctur	1814	96.74	ABU77528	Virulence factor MviM	ESA_02279	2069	core1231		NA	P	P	P	P	A	P	A	P	P	P	A	A	A	A	A	A	A	A	A	A	A	A	A	A	A	A	A	A	A	A	A	A	A	A	A	A	A
17095	c_6666.1845.1949_at	6666.1845.1949	Ctur	1949	93.01	ABU77436	Virulence factor VirK	ESA_02187	1983	core1304		NA	A	A	A	A	A	A	A	A	A	A	A	A	A	A	A	A	A	A	A	A	A	A	A	A	A	A	A	A	A	A	A	A	A	A	A	A	A
17430	c_6666.1845.2226_at	6666.1845.2226	Ctur	2226	94.81	ABU77163	Putative virulence factor	ESA_01909	1722	core1523		NA	A	A	A	A	A	A	A	A	A	A	A	A	A	A	A	A	A	A	A	A	A	A	A	A	A	A	A	A	A	A	A	A	A	A	A	A	A
17432	c_6666.1845.2228_at	6666.1845.2228	Ctur	2228	80.67	ABU77161	Putative virulence effector protein	ESA_01907	1720	core1525		NA	A	A	A	A	A	A	A	A	A	A	A	A	A	A	A	A	A	A	A	A	A	A	A	A	A	A	A	A	A	A	A	A	A	A	A	A	A
17433	c_6666.1845.2228_at	6666.1845.2228	Ctur	2228	96.82	ABU77161	Putative virulence effector protein	ESA_01907	1720	core1525		NA	A	A	A	A	A	A	A	A	A	A	A	A	A	A	A	A	A	A	A	A	A	A	A	A	A	A	A	A	A	A	A	A	A	A	A	A	A
18061	c_6666.1845.276_at	6666.1845.276	Ctur	276	97.11	ABU79111	Protein of avirulence locus ImpE	ESA_03925	3525	core0058		NA	A	A	A	A	A	A	A	A	A	A	A	A	A	A	A	A	A	A	A	A	A	A	A	A	A	A	A	A	A	A	A	A	A	A	A	A	A
18135	c_6666.1845.2819_at	6666.1845.2819	Ctur	2819	97.47	ABU76496	Virulence protein MsgA	ESA_01234	1104	core1947		NA	A	A	A	A	A	A	A	A	A	A	A	A	A	A	A	A	A	A	A	A	A	A	A	A	A	A	A	A	A	A	A	A	A	A	A	A	A
[truncated: 501 more columns]
