# Supplementary material for: Analysis of the Molecular Diversity Among Cronobacter Species Isolated From Filth Flies Using Targeted PCR, Pan Genomic DNA Microarray, and Whole Genome Sequencing Analyses
Source: Front Microbiol. 2020 Sep 25;11:561204. doi: 10.3389/fmicb.2020.561204 (PMC7545074; doi:10.3389/fmicb.2020.561204)
Supplement: Supplementary file 4 [file Table_4.XLSX]

## Sheet: Sorted by Phage 
Supplemental Table S4. PHASTER results of the Cronobacter fly strains
Strains	Sequence Type	Contig number	REGION POSITION	REGION_LENGTH	COMPLETENESS(score)	Most Common Phage	NCBI Phage Length	NCBI Accesion Number	SPECIFIC_KEYWORD	TOTAL_PROTEIN_NUM	GC	Overall GC
A48g	221	78	1557-23271	21.7	Intact(150)	PHAGE_Cronob_ENT39118_NC_019934(11)	39.012	NC_019934.1	tail,head,portal,terminase,lysis,lysin	32	54.69
A48g	221	19	1-62332	62.3	Intact(140)	PHAGE_Entero_ES18_NC_006949(14)	46.9	NC_006949.1	tail,coat,portal,terminase,integrase	74	52.52
A48g	221	55	8540-38105	29.5	Questionable(75)	PHAGE_Entero_P4_NC_001609(7)	11.624	NC_001609	head,integrase	11	53.63
A48g	221	20	15-37802	37.7	Questionable(75)	PHAGE_Escher_phiV10_NC_007804(27)	39.104	NC_007804.2	flippase	53	53.77
A48g	221	77	146-12135	11.9	Incomplete(10)	PHAGE_Salmon_118970_sal3_NC_031940(9)	77.375	NC_031941	NA	18	53.87
A48g	221	21	399-102747	102.3	Intact(150)	PHAGE_Salmon_SSU5_NC_018843(90)	103.299	NC_018843.1	transposase,lysin,tail,capsid,terminase,recombinase	124	50.75
Csak894(BAA)	1		2967132-3031190	64	Intact(100)	PHAGE_Cronob_ENT47670_NC_019927(27)	47.611	NC_019932	integrase,tail,head,terminase	71	52.06
Csak894(BAA)	1		1559274-1579253	19.9	Incomplete(30)	PHAGE_Cronob_phiES15_NC_018454(9)	39.974	NC_018463	integrase,lysis	21	46.66
Csak894(BAA)	1		589739-601865	12.1	Incomplete(30)	PHAGE_Entero_P4_NC_001609(6)	11.624	NC_001609	head,integrase	9	46.85
Csak894(BAA)	1		969652-1009907	40.2	Intact(150)	PHAGE_Salmon_118970_sal3_NC_031940(15)	77.375	NC_031940	integrase,lysin,lysis,terminase,portal,head,tail	53	54.05
Lc10g	4	57	415-29948	29.5	Intact(110)	PHAGE_Aeromo_phiO18P_NC_009542(16)	33.985	NC_009542.2	tail,terminase,capsid,portal,integrase	32	54.8
Lc10g	4	31	19393-38854	19.4	Incomplete(20)	PHAGE_Cronob_phiES15_NC_018454(5)	39.974	NC_018456	integrase	11	47.16
Lc10g	4	49	15-33214	33.2	Incomplete (50)	PHAGE_Entero_mEpX1_NC_019709(5)	41.567	NC_019709		38	53.61
Lc10g	4	14	50091-83320	33.2	Questionable (75)	PHAGE_Entero_P4_NC_001609(7)	11.624	NC_001609	integrase,head	16	50.6	56.5
Lc10g	4	35	638-5926	5.2	Incomplete (50)	PHAGE_Entero_phi92_NC_023693(4)	148.612	NC_023693		8	47.82
Lc10g	4	67	12234-45518	33.2	Intact(150)	PHAGE_Mannhe_vB_MhM_3927AP2_NC_028766(15)	33.755	NC_028766	tail,plate,head,virion,portal,transposase	49	53.07
Lc10g	4	29	26917-52604	25.6	Incomplete(40)	PHAGE_Salmon_118970_sal3_NC_031940(11)	77.375	NC_031940	integrase,lysin,lysis	26	54.11
Lc10g	4		31063-56820	25.7	Intact(130)	PHAGE_Salmon_118970_sal3_NC_031940(19)	77.375	NC_031940	terminase,portal,capsid,head,tail,plate	35	53.66
Lc10g	4	20	502-144385	143.8	Intact(150)	PHAGE_Salmon_SSU5_NC_018843(95)	103.299	NC_018843.1	tail,plate,capsid,virion,portal,transposase,terminase,lysin,integrase,recombinase	186	51.47
Lc10s	4		124084-141287	17.2	Incomplete(20)	PHAGE_Cronob_phiES15_NC_018454(5)	39.974	NC_018457	integrase	11	52.06
Lc10s	4	8	22485-68659	46.1	Intact(150)	PHAGE_Edward_GF_2_NC_026611(16)	43.129	NC_026612	tail,plate,capsid,head,portal,terminase,lysin,recombinase,integrase	72	50.14
Lc10s	4	41	4339-37568	33.2	Questionable (75)	PHAGE_Entero_P4_NC_001609(7)	11.624	NC_001609	integrase,head	15	50.6
Lc10s	4	35	373-33657	33.2	Intact(150)	PHAGE_Mannhe_vB_MhM_3927AP2_NC_028766(16)	33.755	NC_028766	tail,plate,head,virion,portal,transposase	49	53.07
Lc10s	4	34	2-36252	36.2	Intact(150)	PHAGE_Salmon_118970_sal3_NC_031940(13	77.375	NC_031940	tail,head,portal,terminase,lysis,lysin,integrase	51	54.1
Lc10s	4	56	96063-121820	25.7	Intact(130)	PHAGE_Salmon_118970_sal3_NC_031940(19)	77.375	NC_031940	tail,plate,head,capsid,portal,terminase	35	53.66
Lc10s	4	6	86-143969	143.8	Intact(150)	PHAGE_Salmon_SSU5_NC_018843(94)	103.299	NC_018843.2	recombinase,integrase,transposase,lysin,tail,capsid,terminase,portal,virion,plate	184	51.47	35
Ls15g	256	46	506-20481	19.9	Incomplete(50)	PHAGE_Cronob_ENT47670_NC_019927(11)	47.611	NC_019927	head,terminase,lysin	32	52.67
Ls15g	256	4	30584-52386	21.8	incomplete(30)	PHAGE_Cronob_phiES15_NC_018454(4)	39.974	NC_018455	integrase,transposase	13	45.74
Ls15g	256	17	1-41041	41	questionable(77)	PHAGE_Entero_Tyrion_NC_031077(27)	41.76	NC_031077	integrase,flippase,lysis	51	53.26
Ls15g	256	41	20160-39961	19.8	Intact(150)	PHAGE_Escher_pro483_NC_028943(18)	29.237	NC_028943	tail,plate,head,terminase,capsid	23	58.78
Ls15g	256		44245-70831	26.5	Intact(120)	PHAGE_Salmon_118970_sal3_NC_031940(19)	77.375	NC_031940	lysis,terminase,portal,capsid,head,tail,plate	39	53.16
Md1g	4	5	25870-58592	32.7	intact(110)	PHAGE_Cronob_ENT47670_NC_019927(20)	47.611	NC_019930	integrase,recombinase,tail,head,terminase	43	49.32
Md1g	4		269756-281617	11.8	incomplete(20)	PHAGE_Cronob_phiES15_NC_018454(5)	39.974	NC_018458	integrase	12	45.3
Md1g	4	50	76298-91119	14.8	Incomplete (40)	PHAGE_Cronob_vB_CsaM_GAP32_NC_019401(1)	358.663	NC_019401		21	45.96
Md1g	4	31	26351-65725	39.3	Questionable (80)	PHAGE_Edward_GF_2_NC_026611(20)	43.129	NC_026616		36	53.36
Md1g	4	67	1-10806	10.8	Incomplete (10)	PHAGE_Entero_HK140_NC_019710(4)	40.71	NC_019710		21	49.74
Md1g	4	2	5064-45562	40.4	intact(150)	PHAGE_Salmon_118970_sal3_NC_031940(13)	77.375	NC_031940	integrase,lysin,terminase,portal,head,tail	54	55.35	56.5
Md1g	4	10	243370-268884	25.5	intact(130)	PHAGE_Salmon_118970_sal3_NC_031940(18)	77.375	NC_031940	tail,plate,capsid,portal,terminase	35	53.58
Md1g	4	14	17-108970	108.9	intact(150)	PHAGE_Salmon_SSU5_NC_018843(101)	103.299	NC_018843	recombinase,terminase,capsid,tail,lysin,transposase,integrase	143	51.08
Md1sN	519	6	307-45913	45.6	Intact(150)	PHAGE_Cronob_ENT39118_NC_019934(26)	39.012	NC_019934.1	tail,head,capsid,terminase,integrase	48	53.83	57.2
Md1sN	519	8	33036-61643	28.5	Intact(110)	PHAGE_Haemop_HP2_NC_003315(18)	31.508	NC_003315	tail,terminase,capsid,portal,integrase	39	55.03
Md1sN	519	16	61-52592	52.5	Questionable(90)	PHAGE_Salmon_SEN34_NC_028699(21)	40.74	NC_028699	terminase,portal,head,tail,plate,integrase	58	53.97
Md1sN	519	23	689-42451	41.7	Intact(120)	PHAGE_Salmon_SPN3UB_NC_019545(13)	47.355	NC_019545	tail,portal,terminase	62	49.88
Md25g	7	37	117-18565	18.4	Intact(150)	PHAGE_Entero_mEp235_NC_019708(7)	37.595	NC_019708	tail,head,portal,terminase	19	57.58
Md25g	7	10	32390-81810	49.4	Intact(120)	PHAGE_Salmon_SPN9CC_NC_017985(10)	40.128	NC_017985	integrase,flippase,tail,head,capsid,coat,portal,terminase	48	53.87	56.6
Md25g	7	19	3483-46382	42.9	Questionable(70)	PHAGE_Salmon_SSU5_NC_018843(41)	103.299	NC_018843	recombinase,integrase,transposase	57	51.3
Md25g	7	81	72-55179	55.1	Intact(130)	PHAGE_Salmon_SSU5_NC_018843(54)	103.299	NC_018843	terminase,capsid,tail,lysin	68	51.31
Md27gN	93	26	1-50807	50.8	Intact(140)	PHAGE_Cronob_phiES15_NC_018454(30)	39.974	NC_018454	lysin,lysis,terminase,capsid,tail,integrase	57	53.78
Md27gN	93		44093-54978	10.8	Questionable (90)	PHAGE_Entero_P2_NC_001895(9)	33.593	NC_001895	portal,terminase,capsid,virion,plate	16	57.52
Md27gN	93	2	962272-1036151	73.8	Questionable(86)	PHAGE_Entero_Tyrion_NC_031077(30)	41.76	NC_031077	integrase,capsid	63	0.5582	56.7
Md27gN	93		542271-554019	11.7	Incomplete(20)	PHAGE_Escher_HK639_NC_016158(4)	49.576	NC_016158	integrase	10	47.42
Md27gN	93	4	364256-389646	25.3	Questionable (70)	PHAGE_Salmon_SEN34_NC_028699(13)	40.74	NC_028699	integrase,lysin,tail,plate	33	52.31
Md27gN	93	14	15647-109144	93.4	Intact(150)	PHAGE_Salmon_SSU5_NC_018843(87)	103.299	NC_018843	integrase,recombinase,terminase,capsid,tail,lysin	112	51.37
Md33g	8	24	125426-174135	48.7	Intact(110)	PHAGE_Edward_GF_2_NC_026611(17)	43.129	NC_026613	tail,plate,capsid,head,portal,terminase	70	50.66	56.8
Md33g	8	38	8390-19261	10.8	Incomplete(30)	PHAGE_Entero_P4_NC_001609(6)	11.624	NC_001609	integrase,head	11	48.99
Md33g	8	62	1-39552	39.5	Questionable(83)	PHAGE_Entero_Tyrion_NC_031077(29)	41.76	NC_031077	integrase	51	54.1
Md33g	8	59	978-12163	11.1	Incomplete(30)	PHAGE_Pseudo_vB_PaeS_PAO1_Ab30_NC_026601(3)	37.238	NC_026601	head,transposase	20	52.51
Md33g	8	60	978-12036	11	Incomplete(30)	PHAGE_Pseudo_vB_PaeS_PAO1_Ab30_NC_026601(3)	37.238	NC_026601	head,transposase	21	52.54
Md33g	8	66	525-29396	28.8	Incomplete (50)	PHAGE_Salmon_g341c_NC_013059(2)	40.975	NC_013059	capsid,integrase,recombinase	20	49.52
Md33s	8	13	75-38769	38.6	Questionable(90)	PHAGE_Edward_GF_2_NC_026611(11)	43.129	NC_026611	head,capsid,portal,terminase	61	50.89
Md33s	8	43	1 to 9864	9.8	Incomplete(50)	PHAGE_Edward_GF_2_NC_026611(8)	43.129	NC_026617	plate,tail	13	49.89
Md33s	8	5	54346-65217	10.8	Incomplete(30)	PHAGE_Entero_P4_NC_001609(6)	11.624	NC_001609	integrase,head	12	48.99	56.8
Md33s	8	11	8267-52283	44	Questionable(80)	PHAGE_Entero_Tyrion_NC_031077(28)	41.76	NC_031077	integrase	55	54.73
Md33s	8	85	2-14068	14	Questionable(90)	PHAGE_Mannhe_vB_MhM_3927AP2_NC_028766(13)	33.755	NC_028766	tail,plate	17	53.92
Md33s	8	50	524-29395	28.8	Incomplete(50)	PHAGE_Salmon_g341c_NC_013059(2)	40.975	NC_013059	capsid,integrase,recombinase	20	49.52
Md35s	8	36	11571-65000	53.4	Intact(120)	PHAGE_Edward_GF_2_NC_026611(19)	43.129	NC_026614	tail,plate,capsid,head,portal,terminase	59	53.08
Md35s	8	27	3165-12894	9.7	Incomplete(30)	PHAGE_Entero_P4_NC_001609(6)	11.624	NC_001609	head,integrase	11	50.03
Md35s	8	30	1-39678	39.6	Questionable(83)	PHAGE_Entero_Tyrion_NC_031077(29)	41.76	NC_031077	transposase,integrase	50	54.11
Md35s	8	9	977-10524	9.5	Incomplete(20)	PHAGE_Pseudo_vB_PaeS_PAO1_Ab30_NC_026601(3)	37.238	NC_026601	head	18	52.44	56.8
Md35s	8	10	977-10663	9.6	Incomplete(20)	PHAGE_Pseudo_vB_PaeS_PAO1_Ab30_NC_026601(3)	37.238	NC_026601	head	17	52.45
Md35s	8	64	521-29392	28.8	Incomplete(50)	PHAGE_Salmon_g341c_NC_013059(2)	40.975	NC_013059	capsid,integrase,recombinase	20	49.52
Md40g	8	59	10567-59276	48.7	Intact (130)	PHAGE_Edward_GF_2_NC_026611(19)	43.129	NC_026615	tail,plate,head,capsid,portal,terminase	73	50.66
Md40g	8	123	5677-15890	10.2	Incomplete(30)	PHAGE_Entero_P4_NC_001609(6)	11.624	NC_001609	integrase,head	10	49.49
Md40g	8	79	2-39550	39.5	Questionable (83)	PHAGE_Entero_Tyrion_NC_031077(29)	41.76	NC_031077	integrase	51	54.11
Md40g	8	31	19268-48139	28.8	Incomplete(50)	PHAGE_Salmon_g341c_NC_013059(2)	40.975	NC_013059	recombinase,integrase,capsid	20	49.52	56.8
Md5g	4	67	28813-84556	55.7	Intact(130)	PHAGE_Cronob_ENT47670_NC_019927(31)	47.611	NC_019933	integrase,recombinase,tail,head,terminase,lysis	90	49.77
Md5g	4	29	40120-59921	19.8	Incomplete(20)	PHAGE_Cronob_phiES15_NC_018454(5)	39.974	NC_018459	integrase	12	45.61
Md5g	4	10	30465-45286	14.8	Incomplete(40)	PHAGE_Cronob_vB_CsaM_GAP32_NC_019401(1)	358.663	NC_019402	integrase,transposase	22	45.95
Md5g	4		52790-78367	25.5	Intact(130)	PHAGE_Salmon_118970_sal3_NC_031940(18)	77.375	NC_031940	terminase,portal,capsid,tail,plate	33	53.58
Md5g	4	1	1919-37153	35.2	Incomplete(60)	PHAGE_Salmon_SSU5_NC_018843(33)	103.299	NC_018843	integrase,transposase,recombinase	44	51.99	56.6
Md5g	4	46	52-72307	72.2	Intact(150)	PHAGE_Salmon_SSU5_NC_018843(68)	103.299	NC_018843	transposase,lysin,tail,capsid,terminase	93	50.71
Md5s	4	23	25456-58151	32.6	intact(120)	PHAGE_Aeromo_phiO18P_NC_009542(18)	33.985	NC_009542.2	integrase,portal,terminase,capsid,tail	39	54.3
Md5s	4	21	2414-35465	33	questionable(87)	PHAGE_Burkho_phiE255_NC_009237(32)	37.446	NC_009237.1	tail	44	55.66
Md5s	4		104008-121211	17.2	incomplete(20)	PHAGE_Cronob_phiES15_NC_018454(5)	39.974	NC_018460	integrase	11	52.06
Md5s	4	9	16-33215	33.2	incomplete(50)	PHAGE_Entero_mEpX1_NC_019709(5)	41.567	NC_019710	lysis,recombinase,integrase	38	53.61	56.5
Md5s	4	34	87795-121024	33.2	questionable(75)	PHAGE_Entero_P4_NC_001609(7)	11.624	NC_001609	integrase,head	16	50.6
Md5s	4	46	639-5927	5.2	incomplete(50)	PHAGE_Entero_phi92_NC_023693(4)	148.612	NC_023694	transposase,tail	8	47.82
Md5s	4	14	12235-45519	33.2	intact(150)	PHAGE_Mannhe_vB_MhM_3927AP2_NC_028766(15)	33.755	NC_028766	tail,plate,head,virion,portal,transposase	49	53.07
Md5s	4	18	16-14711	14.6	incomplete(40)	PHAGE_Salmon_118970_sal3_NC_031940(10)	77.375	NC_031940	lysis,lysin,integrase	23	55.13
Md5s	4	36	75987-101744	25.7	intact(130)	PHAGE_Salmon_118970_sal3_NC_031940(19)	77.375	NC_031940	tail,plate,head,capsid,portal,terminase	35	53.66
Md5s	4	36	327597-345370	17.7	incomplete(40)	PHAGE_Salmon_RE_2010_NC_019488(7)	34.117	NC_019488	integrase,capsid,terminase	9	56.41
Md5s	4	24	33-108387	108.3	intact(150)	PHAGE_Salmon_SSU5_NC_018843(92)	103.299	NC_018844	transposase,terminase,capsid,tail,lysin,integrase,recombinase	136	50.66
Md6g	4	30	33514-66165	32.6	intact(130)	PHAGE_Aeromo_phiO18P_NC_009542(18)	33.985	NC_009542.2	tail,terminase,capsid,portal,integrase	43	54.3
Md6g	4	34	27321-46782	19.4	incomplete(20)	PHAGE_Cronob_phiES15_NC_018454(5)	39.974	NC_018461	integrase	11	47.16
Md6g	4	60	16-33215	33.2	incomplete(50)	PHAGE_Entero_mEpX1_NC_019709(5)	41.567	NC_019711	lysis,recombinase,integrase	38	53.61
Md6g	4	17	108642-141871	33.2	questionable(75)	PHAGE_Entero_P4_NC_001609(7)	11.624	NC_001609	integrase,head	16	50.6	56.5
Md6g	4	23	741-6029	5.2	incomplete(50)	PHAGE_Entero_phi92_NC_023693(4)	148.612	NC_023695	transposase,tail	8	47.82
Md6g	4	22	12235-45519	33.2	intact(150)	PHAGE_Mannhe_vB_MhM_3927AP2_NC_028766(15)	33.755	NC_028766	tail,plate,head,virion,portal,transposase	49	53.07
Md6g	4	22	38991-65170	26.1	intact(140)	PHAGE_Salmon_118970_sal3_NC_031940(19)	77.375	NC_031940	terminase,portal,capsid,head,tail,plate	39	53.55
Md6g	4	28	502-144385	143.8	intact(150)	PHAGE_Salmon_SSU5_NC_018843(95)			tail,plate,capsid,virion,portal,transposase,terminase,lysin,integrase,recombinase	186	51.47
Md70g	4	35	25752-82034	56.2	questionable(90)	PHAGE_Cronob_ENT47670_NC_019927(25)	47.611	NC_019931	tail,head,terminase	64	53.89
Md70g	4	35	84042-116695	32.6	incomplete(40)	PHAGE_Cronob_phiES15_NC_018454(9)	39.974	NC_018462	lysis,integrase	20	50.69
Md70g	4	56	1-30189	30.1	intact(150)	PHAGE_Salmon_118970_sal3_NC_031940(13)	77.375	NC_031940	tail,head,portal,terminase,lysin	49	53.43
Md70g	4	39	73222-92536	19.3	intact(130)	PHAGE_Salmon_118970_sal3_NC_031940(18)	77.375	NC_031940	tail,plate,capsid,portal,terminase	22	55.97
Md70g	4	29	1-84005	84	intact(150)	PHAGE_Salmon_SSU5_NC_018843(83	103.299	NC_018843	recombinase,integrase,lysin,tail,capsid,terminase	117	51.31	56.6
Md99g	60	31	1-49221	49.2	intact(150)	PHAGE_Entero_186_NC_001317(16)	30.624	NC_001317	tail,plate,lysis,capsid,terminase,portal,head,integrase	53	51.01
Md99g	60	6	160-15591	15.4	intact(130)	PHAGE_Entero_mEp235_NC_019708(7)	37.595	NC_019709	tail,head,portal,terminase,lysis,lysin	24	55.28	57
Md99g	60	58	7833-25999	18.1	incomplete(60)	PHAGE_Entero_P4_NC_001609(2)	11.624	NC_001609	integrase,capsid,transposase	21	48.52
Md99g	60	53	11515-23049	11.5	questionable(75)	PHAGE_Entero_P4_NC_001609(7)	11.624	NC_001609	integrase,head	14	50.03
Md99g	60	18	14858-63131	48.2	intact(150)	PHAGE_Salmon_118970_sal3_NC_031940(21)	77.375	NC_031940	integrase,lysis,terminase,portal,capsid,head,tail,plate	51	51.83
Sh41g	569	56	51338-104564	53.2	Intact(100)	PHAGE_Cronob_ENT47670_NC_019927(15)	47.611	NC_019928	tail,portal,terminase,lysis,integrase	72	50.01
Sh41g	569	52	140482-157231	16.7	Incomplete(50)	PHAGE_Salmon_SEN34_NC_028699(14)	40.74	NC_028699	tail,plate,lysin	29	56.65
Sh41s	569	17	5420-58620	53.2	Intact(100)	PHAGE_Cronob_ENT47670_NC_019927(15)	47.611	NC_019929	integrase,lysis,terminase,portal,tail	76	50.01
Sh41s	569	12	111311-128060	16.7	Incomplete(50)	PHAGE_Salmon_SEN34_NC_028699(14)	40.74	NC_028699	tail,plate,lysin	29	56.65
Filth fly Cronobacter strain data sets were uploaded to the PHASTER (Phage Search Tool Enhanced Release) web server and pipeline (https://phaster.ca/, last accessed 5/7/2020) for phage sequence identifications (Zhou et al., 2011; Arndt et al., 2016).

## Sheet: Sorted by strain
Supplemental Table S4. Summary of 114 total bacteriophage found in the nineteen fly strains
Strains	Cronobacter Species	Sequence Type	Contig number	REGION POSITION	REGION_LENGTH	NCBI Phage Length	NCBI Accesion Number	COMPLETENESS(score)	Most Common Phage	SPECIFIC_KEYWORD	TRNA_NUM	TOTAL_PROTEIN_NUM	PHAGE_HIT_PROTEIN_NUM	HYPOTHETICAL_PROTEIN_NUM	PHAGE+HYPO_PROTEIN_PERCENTAGE	BACTERIAL_PROTEIN_NUM	ATT_SITE_SHOWUP	PHAGE_SPECIES_NUM	FIRST_MOST_COMMON_PHAGE_NUM	FIRST_MOST_COMMON_PHAGE_PERCENTAGE	GC	Overall GC
A48g	C. sakazakii	221	19	1-62332	62.3	46.9	NC_006949.1	Intact(140)	PHAGE_Entero_ES18_NC_006949(14)	tail,coat,portal,terminase,integrase	0	74	53	21	100	0	Yes	30	12	18.91	52.52
A48g	C. sakazakii	221	20	15-37802	37.7	39.104	NC_007804.2	Questionable(75)	PHAGE_Escher_phiV10_NC_007804(27)	flippase	0	53	38	15	100	0	No	11	26	50.94	53.77
A48g	C. sakazakii	221	21	399-102747	102.3	103.299	NC_018843	Intact(150)	PHAGE_Salmon_SSU5_NC_018843(90)	transposase,lysin,tail,capsid,terminase,recombinase	1	124	96	28	100	0	No	6	90	72.58	50.75
A48g	C. sakazakii	221	55	8540-38105	29.5	11.624	NC_001609	Questionable(75)	PHAGE_Entero_P4_NC_001609(7)	head,integrase	0	11	8	3	100	0	Yes	2	7	63.63	53.63
A48g	C. sakazakii	221	77	146-12135	11.9	77.375	NC_031940	Incomplete(10)	PHAGE_Salmon_118970_sal3_NC_031940(9)	NA	0	18	16	2	100	0	No	12	4	50	53.87
A48g	C. sakazakii	221	78	1557-23271	21.7	39.012	NC_019934.1	Intact(150)	PHAGE_Cronob_ENT39118_NC_019934(11)	tail,head,portal,terminase,lysis,lysin	0	32	24	8	100	0	No	9	11	34.37	54.69
Lc10g	C. sakazakii	4	14	50091-83320	33.2	11.624	NC_001609	Questionable (75)	PHAGE_Entero_P4_NC_001609(7)	integrase,head	0	16	9	7	100	0	Yes	2	8	0.4375	50.6	56.5
Lc10g	C. sakazakii	4	20	502-144385	143.8	103.299	NC_018843	Intact(150)	PHAGE_Salmon_SSU5_NC_018843(95)	tail,plate,capsid,virion,portal,transposase,terminase,lysin,integrase,recombinase	1	186	149	37	100	0	Yes	31	95	0.5107	0.5147
Lc10g	C. sakazakii	4	29	26917-52604	25.6	77.375	NC_031940	Incomplete(40)	PHAGE_Salmon_118970_sal3_NC_031940(11)	integrase,lysin,lysis	2	26	18	8	100	0	Yes	12	6	0.423	0.5411
Lc10g	C. sakazakii	4	31	19393-38854	19.4	39.974	NC_018454	Incomplete(20)	PHAGE_Cronob_phiES15_NC_018454(5)	integrase	0	11	10	1	100	0	Yes	6	5	0.4545	0.4716
Lc10g	C. sakazakii	4	31	31063-56820	25.7	77.375	NC_031940	Intact(130)	PHAGE_Salmon_118970_sal3_NC_031940(19)	terminase,portal,capsid,head,tail,plate	0	35	30	5	100	0	No	15	10	0.5428	0.5366
Lc10g	C. sakazakii	4	35	638-5926	5.2	148.612	NC_023694	Incomplete (50)	PHAGE_Entero_phi92_NC_023693(4)	transposase,tail	0	8	7	1	100	0	No	5	3	0.5	0.4782
Lc10g	C. sakazakii	4	49	15-33214	33.2	41.567	NC_019709	Incomplete (50)	PHAGE_Entero_mEpX1_NC_019709(5)	lysis,recombinase,integrase	0	38	30	8	100	0	Yes	23	4	0.1315	0.5361
Lc10g	C. sakazakii	4	57	415-29948	29.5	33.985	NC_009542	Intact(110)	PHAGE_Aeromo_phiO18P_NC_009542(16)	tail,terminase,capsid,portal,integrase	0	32	30	2	100	0	Yes	12	15	0.5	0.548
Lc10g	C. sakazakii	4	67	12234-45518	33.2	33.755	NC_028766	Intact(150)	PHAGE_Mannhe_vB_MhM_3927AP2_NC_028766(15)	tail,plate,head,virion,portal,transposase	0	49	35	14	100	0	No	17	15	0.3061	0.5307
Lc10s	C. sakazakii	4	6	86-143969	143.8	103.299	NC_018843	Intact(150)	PHAGE_Salmon_SSU5_NC_018843(94)	recombinase,integrase,transposase,lysin,tail,capsid,terminase,portal,virion,plate	1	184	147	37	100	0	Yes	31	93	0.5108	0.5147	35
Lc10s	C. sakazakii	4	8	22485-68659	46.1	43.129	NC_026611	Intact(150)	PHAGE_Edward_GF_2_NC_026611(16)	tail,plate,capsid,head,portal,terminase,lysin,recombinase,integrase	0	72	59	13	100	0	Yes	32	10	0.2222	50.14
Lc10s	C. sakazakii	4	34	2-36252	36.2	77.375	NC_031940	Intact(150)	PHAGE_Salmon_118970_sal3_NC_031940(13	tail,head,portal,terminase,lysis,lysin,integrase	2	51	42	9	100	0	Yes	21	9	0.2549	0.541
Lc10s	C. sakazakii	4	35	373-33657	33.2	33.755	NC_028766	Intact(150)	PHAGE_Mannhe_vB_MhM_3927AP2_NC_028766(16)	tail,plate,head,virion,portal,transposase	0	49	36	13	100	0	Yes	17	16	0.3265	0.5307
Lc10s	C. sakazakii	4	41	4339-37568	33.2	11.624	NC_001609	Questionable (75)	PHAGE_Entero_P4_NC_001609(7)	integrase,head	0	15	10	5	100	0	Yes	3	8	0.4666	0.506
Lc10s	C. sakazakii	4	56	96063-121820	25.7	77.375	NC_031940	Intact(130)	PHAGE_Salmon_118970_sal3_NC_031940(19)	tail,plate,head,capsid,portal,terminase	0	35	30	5	100	0	No	15	10	0.5428	0.5366
Lc10s	C. sakazakii	4	56	124084-141287	17.2	39.974	NC_018454	Incomplete(20)	PHAGE_Cronob_phiES15_NC_018454(5)	integrase	0	11	10	1	100	0	Yes	6	5	0.4545	0.5206
Ls15g	C. sakazakii	256	4	30584-52386	21.8	39.974	NC_018454	incomplete(30)	PHAGE_Cronob_phiES15_NC_018454(4)	integrase,transposase	0	13	11	2	100	0	Yes	8	4	0.3076	0.4574
Ls15g	C. sakazakii	256	4	44245-70831	26.5	77.375	NC_031940	Intact(120)	PHAGE_Salmon_118970_sal3_NC_031940(19)	lysis,terminase,portal,capsid,head,tail,plate	0	39	30	9	100	0	No	12	12	0.4871	0.5316
Ls15g	C. sakazakii	256	17	1-41041	41	41.76	NC_031077	questionable(77)	PHAGE_Entero_Tyrion_NC_031077(27)	integrase,flippase,lysis	0	51	42	9	100	0	Yes	14	27	0.5294	0.5326
Ls15g	C. sakazakii	256	41	20160-39961	19.8	29.237	NC_028943	Intact(150)	PHAGE_Escher_pro483_NC_028943(18)	tail,plate,head,terminase,capsid	0	23	23	0	100	0	No	5	18	7.7826	0.5878
Ls15g	C. sakazakii	256	46	506-20481	19.9	47.611	NC_019927	Incomplete(50)	PHAGE_Cronob_ENT47670_NC_019927(11)	head,terminase,lysin	0	32	25	7	100	0	No	13	11	0.3437	0.5267
Md1g	C. sakazakii	4	2	5064-45562	40.4	77.375	NC_031940	intact(150)	PHAGE_Salmon_118970_sal3_NC_031940(13)	integrase,lysin,terminase,portal,head,tail	2	54	44	10	100	0	Yes	19	12	0.2407	0.5535	56.5
Md1g	C. sakazakii	4	5	25870-58592	32.7	47.611	NC_019927	intact(110)	PHAGE_Cronob_ENT47670_NC_019927(20)	integrase,recombinase,tail,head,terminase	0	43	26	17	100	0	Yes	7	20	0.4651	0.4932
Md1g	C. sakazakii	4	10	243370-268884	25.5	77.375	NC_031940	intact(130)	PHAGE_Salmon_118970_sal3_NC_031940(18)	tail,plate,capsid,portal,terminase	0	35	30	5	100	0	No	12	12	0.5142	0.5358
Md1g	C. sakazakii	4	10	269756-281617	11.8	39.974	NC_018454	incomplete(20)	PHAGE_Cronob_phiES15_NC_018454(5)	integrase	0	12	11	1	100	0	Yes	7	5	0.4166	0.453
Md1g	C. sakazakii	4	14	17-108970	108.9	103.299	NC_018843	intact(150)	PHAGE_Salmon_SSU5_NC_018843(101)	recombinase,terminase,capsid,tail,lysin,transposase,integrase	1	143	118	25	100	0	Yes	14	103	0.7062	0.5108
Md1g	C. sakazakii	4	31	26351-65725	39.3	43.129	NC_026611	Questionable (80)	PHAGE_Edward_GF_2_NC_026611(20)	tail,plate,capsid,head,portal,terminase	0	36	27	9	100	0	Yes	8	20	0.5555	0.5336
Md1g	C. sakazakii	4	50	76298-91119	14.8	358.663	NC_019401	Incomplete (40)	PHAGE_Cronob_vB_CsaM_GAP32_NC_019401(1)	integrase,transposase	0	21	9	12	100	0	Yes	8	2	0.0476	0.4596
Md1g	C. sakazakii	4	67	1-10806	10.8	40.71	NC_019710	Incomplete (10)	PHAGE_Entero_HK140_NC_019710(4)	NA	0	21	17	4	100	0	no	13	4	0.1904	0.4974
Md1sN	C. turicensis	519	6	307-45913	45.6	39.012	NC_019934.1	Intact(150)	PHAGE_Cronob_ENT39118_NC_019934(26)	tail,head,capsid,terminase,integrase	0	48	40	8	100	0	Yes	13	26	0.5416	0.5383	57.2
Md1sN	C. turicensis	519	8	33036-61643	28.5	31.508	NC_003315	Intact(110)	PHAGE_Haemop_HP2_NC_003315(18)	tail,terminase,capsid,portal,integrase	0	39	30	9	100	0	Yes	11	18	0.4615	0.5503
Md1sN	C. turicensis	519	16	61-52592	52.5	40.74	NC_028699	Questionable(90)	PHAGE_Salmon_SEN34_NC_028699(21)	terminase,portal,head,tail,plate,integrase	0	58	52	6	100	0	Yes	26	21	0.362	0.5397
Md1sN	C. turicensis	519	23	689-42451	41.7	47.355	NC_019545	Intact(120)	PHAGE_Salmon_SPN3UB_NC_019545(13)	tail,portal,terminase	0	62	47	15	100	0	No	27	10	0.2096	0.4988
Md25g	C. malonaticus	7	10	32390-81810	49.4	40.128	NC_017985	Intact(120)	PHAGE_Salmon_SPN9CC_NC_017985(10)	integrase,flippase,tail,head,capsid,coat,portal,terminase	1	48	39	9	100	0	Yes	21	5	20.83	53.87	56.6
Md25g	C. malonaticus	7	19	3483-46382	42.9	103.299	NC_018843	Questionable(70)	PHAGE_Salmon_SSU5_NC_018843(41)	recombinase,integrase,transposase	0	57	49	8	100	0	Yes	7	42	71.92	51.3
Md25g	C. malonaticus	7	37	117-18565	18.4	37.595	NC_019708	Intact(150)	PHAGE_Entero_mEp235_NC_019708(7)	tail,head,portal,terminase	0	19	19	0	100	0	No	8	6	36.84	57.58
Md25g	C. malonaticus	7	81	72-55179	55.1	103.299	NC_018843	Intact(130)	PHAGE_Salmon_SSU5_NC_018843(54)	terminase,capsid,tail,lysin	0	68	58	10	100	0	No	5	53	79.41	51.31
Md27gN	C. sakazakii	93	2	962272-1036151	73.8	41.76	NC_031077	Questionable(86)	PHAGE_Entero_Tyrion_NC_031077(30)	integrase,capsid	0	63	49	14	100	0	Yes	17	30	0.4761	0.5582	56.7
Md27gN	C. sakazakii	93	4	364256-389646	25.3	40.74	NC_028699	Questionable (70)	PHAGE_Salmon_SEN34_NC_028699(13)	integrase,lysin,tail,plate	0	33	25	8	100	0	Yes	12	13	39.39	52.31
Md27gN	C. sakazakii	93	4	542271-554019	11.7	49.576	NC_016158	Incomplete(20)	PHAGE_Escher_HK639_NC_016158(4)	integrase	0	10	9	1	100	0	Yes	6	4	40	47.42
Md27gN	C. sakazakii	93	14	15647-109144	93.4	103.299	NC_018843	Intact(150)	PHAGE_Salmon_SSU5_NC_018843(87)	integrase,recombinase,terminase,capsid,tail,lysin	0	112	91	21	100	0	Yes	5	86	77.67	51.37
Md27gN	C. sakazakii	93	26	1-50807	50.8	39.974	NC_018454	Intact(140)	PHAGE_Cronob_phiES15_NC_018454(30)	lysin,lysis,terminase,capsid,tail,integrase	0	57	50	7	100	0	Yes	16	30	52.63	53.78
Md27gN	C. sakazakii	93	26	44093-54978	10.8	33.593	NC_001895	Questionable (90)	PHAGE_Entero_P2_NC_001895(9)	portal,terminase,capsid,virion,plate	0	16	14	2	100	0	No	4	9	56.25	57.52
Md33g	C. sakazakii	8	24	125426-174135	48.7	43.129	NC_026611	Intact(110)	PHAGE_Edward_GF_2_NC_026611(17)	tail,plate,capsid,head,portal,terminase	1	70	62	8	100	0	Yes	34	17	24.28	50.66	56.8
Md33g	C. sakazakii	8	38	8390-19261	10.8	11.624	NC_001609	Incomplete(30)	PHAGE_Entero_P4_NC_001609(6)	integrase,head	0	11	8	3	100	0	Yes	3	6	54.54	48.99
Md33g	C. sakazakii	8	59	978-12163	11.1	37.238	NC_026601	Incomplete(30)	PHAGE_Pseudo_vB_PaeS_PAO1_Ab30_NC_026601(3)	head,transposase	0	20	11	9	100	0	No	9	3	15	52.51
Md33g	C. sakazakii	8	60	978-12036	11	37.238	NC_026601	Incomplete(30)	PHAGE_Pseudo_vB_PaeS_PAO1_Ab30_NC_026601(3)	head,transposase	0	21	11	10	100	0	No	9	3	14.28	52.54
Md33g	C. sakazakii	8	62	1-39552	39.5	41.76	NC_031077	Questionable(83)	PHAGE_Entero_Tyrion_NC_031077(29)	integrase	0	51	41	10	100	0	Yes	10	29	56.86	54.1
Md33g	C. sakazakii	8	66	525-29396	28.8	40.975	NC_013059	Incomplete (50)	PHAGE_Salmon_g341c_NC_013059(2)	capsid,integrase,recombinase	0	20	8	12	100	0	Yes	8	1	10	49.52
Md33s	C. sakazakii	8	5	54346-65217	10.8	11.624	NC_001609	Incomplete(30)	PHAGE_Entero_P4_NC_001609(6)	integrase,head	0	12	8	4	100	0	Yes	3	6	50	48.99	56.8
Md33s	C. sakazakii	8	11	8267-52283	44	41.76	NC_031077	Questionable(80)	PHAGE_Entero_Tyrion_NC_031077(28)	integrase	0	55	40	15	100	0	Yes	10	28	50.9	54.73
Md33s	C. sakazakii	8	13	75-38769	38.6	43.129	NC_026611	Questionable(90)	PHAGE_Edward_GF_2_NC_026611(11)	head,capsid,portal,terminase	0	61	53	8	100	0	No	32	12	18.03	50.89
Md33s	C. sakazakii	8	43	1 to 9864	9.8	43.129	NC_026611	Incomplete(50)	PHAGE_Edward_GF_2_NC_026611(8)	plate,tail	1	13	13	0	100	0	Yes	6	8	61.53	49.89
Md33s	C. sakazakii	8	50	524-29395	28.8	40.975	NC_013059	Incomplete(50)	PHAGE_Salmon_g341c_NC_013059(2)	capsid,integrase,recombinase	0	20	8	12	100	0	Yes	8	1	10	49.52
Md33s	C. sakazakii	8	85	2-14068	14	33.755	NC_028766	Questionable(90)	PHAGE_Mannhe_vB_MhM_3927AP2_NC_028766(13)	tail,plate	0	17	15	2	100	0	No	3	13	76.47	53.92
Md35s	C. sakazakii	8	9	977-10524	9.5	37.238	NC_026601	Incomplete(20)	PHAGE_Pseudo_vB_PaeS_PAO1_Ab30_NC_026601(3)	head	0	18	10	8	100	0	No	8	3	16.66	52.44	56.8
Md35s	C. sakazakii	8	10	977-10663	9.6	37.238	NC_026601	Incomplete(20)	PHAGE_Pseudo_vB_PaeS_PAO1_Ab30_NC_026601(3)	head	0	17	10	7	100	0	No	8	3	17.64	52.45
Md35s	C. sakazakii	8	27	3165-12894	9.7	11.624	NC_001609	Incomplete(30)	PHAGE_Entero_P4_NC_001609(6)	head,integrase	0	11	8	3	100	0	Yes	3	6	54.54	50.03
Md35s	C. sakazakii	8	30	1-39678	39.6	41.76	NC_031077	Questionable(83)	PHAGE_Entero_Tyrion_NC_031077(29)	transposase,integrase	0	50	42	8	100	0	Yes	11	29	58	54.11
Md35s	C. sakazakii	8	36	11571-65000	53.4	43.129	NC_026611	Intact(120)	PHAGE_Edward_GF_2_NC_026611(19)	tail,plate,capsid,head,portal,terminase	1	59	52	7	100	0	Yes	28	19	32.2	53.08
Md35s	C. sakazakii	8	64	521-29392	28.8	40.975	NC_013059	Incomplete(50)	PHAGE_Salmon_g341c_NC_013059(2)	capsid,integrase,recombinase	0	20	8	12	100	0	Yes	8	1	10	49.52
Md40g	C. sakazakii	8	31	19268-48139	28.8	40.975	NC_013059	Incomplete(50)	PHAGE_Salmon_g341c_NC_013059(2)	recombinase,integrase,capsid	0	20	8	12	100	0	Yes	8	1	10	49.52	56.8
Md40g	C. sakazakii	8	59	10567-59276	48.7	43.129	NC_026611	Intact (130)	PHAGE_Edward_GF_2_NC_026611(19)	tail,plate,head,capsid,portal,terminase	1	73	66	7	100	0	Yes	36	20	26.02	50.66
Md40g	C. sakazakii	8	79	2-39550	39.5	41.76	NC_031077	Questionable (83)	PHAGE_Entero_Tyrion_NC_031077(29)	integrase	0	51	41	10	100	0	Yes	1	29	56.86	54.11
Md40g	C. sakazakii	8	123	5677-15890	10.2	11.624	NC_001609	Incomplete(30)	PHAGE_Entero_P4_NC_001609(6)	integrase,head	0	10	8	2	100	0	Yes	3	6	60	49.49
Md5g	C. sakazakii	4	1	1919-37153	35.2	103.299	NC_018843	Incomplete(60)	PHAGE_Salmon_SSU5_NC_018843(33)	integrase,transposase,recombinase	0	44	38	6	100	0	Yes	5	34	75	51.99	56.6
Md5g	C. sakazakii	4	10	30465-45286	14.8	358.663	NC_019401	Incomplete(40)	PHAGE_Cronob_vB_CsaM_GAP32_NC_019401(1)	integrase,transposase	0	22	9	13	100	0	Yes	8	2	4.54	45.95
Md5g	C. sakazakii	4	29	40120-59921	19.8	39.974	NC_018454	Incomplete(20)	PHAGE_Cronob_phiES15_NC_018454(5)	integrase	0	12	11	1	100	0	Yes	7	5	41.66	45.61
Md5g	C. sakazakii	4	29	52790-78367	25.5	77.375	NC_031940	Intact(130)	PHAGE_Salmon_118970_sal3_NC_031940(18)	terminase,portal,capsid,tail,plate	0	33	29	4	100	0	No	13	11	54.54	53.58
Md5g	C. sakazakii	4	46	52-72307	72.2	103.299	NC_018843	Intact(150)	PHAGE_Salmon_SSU5_NC_018843(68)	transposase,lysin,tail,capsid,terminase	1	93	78	15	100	0	No	10	67	73.11	50.71
Md5g	C. sakazakii	4	67	28813-84556	55.7	47.611	NC_019927	Intact(130)	PHAGE_Cronob_ENT47670_NC_019927(31)	integrase,recombinase,tail,head,terminase,lysis	0	90	62	28	100	0	Yes	28	31	34.44	49.77
Md5s	C. sakazakii	4	9	16-33215	33.2	41.567	NC_019709	incomplete(50)	PHAGE_Entero_mEpX1_NC_019709(5)	lysis,recombinase,integrase	0	38	30	8	100	0	Yes	23	4	13..15	53.61	56.5
Md5s	C. sakazakii	4	14	12235-45519	33.2	33.755	NC_028766	intact(150)	PHAGE_Mannhe_vB_MhM_3927AP2_NC_028766(15)	tail,plate,head,virion,portal,transposase	0	49	35	14	100	0	No	17	15	30.61	53.07
Md5s	C. sakazakii	4	18	16-14711	14.6	77.375	NC_031940	incomplete(40)	PHAGE_Salmon_118970_sal3_NC_031940(10)	lysis,lysin,integrase	2	23	17	6	100	0	No	11	6	43.47	55.13
Md5s	C. sakazakii	4	21	2414-35465	33	37.446	NC_009237.1	questionable(87)	PHAGE_Burkho_phiE255_NC_009237(32)	tail	0	44	40	4	100	0	No	8	32	72.72	55.66
Md5s	C. sakazakii	4	23	25456-58151	32.6	33.985	NC_009542.2	intact(120)	PHAGE_Aeromo_phiO18P_NC_009542(18)	integrase,portal,terminase,capsid,tail	1	39	34	5	100	0	Yes	13	17	46.15	54.3
Md5s	C. sakazakii	4	23	327597-345370	17.7	34.117	NC_019488	incomplete(40)	PHAGE_Salmon_RE_2010_NC_019488(7)	integrase,capsid,terminase	0	9	7	2	100	0	Yes	1	7	77.77	56.41
Md5s	C. sakazakii	4	24	33-108387	108.3	103.299	NC_018843	intact(150)	PHAGE_Salmon_SSU5_NC_018843(92)	transposase,terminase,capsid,tail,lysin,integrase,recombinase	1	136	105	31	100	0	Yes	13	91	67.64	50.66
Md5s	C. sakazakii	4	34	87795-121024	33.2	11.624	NC_001609	questionable(75)	PHAGE_Entero_P4_NC_001609(7)	integrase,head	0	16	9	7	100	0	Yes	2	8	43.75	50.6
Md5s	C. sakazakii	4	36	75987-101744	25.7	77.375	NC_031940	intact(130)	PHAGE_Salmon_118970_sal3_NC_031940(19)	tail,plate,head,capsid,portal,terminase	0	35	30	5	100	0	No	15	10	54.28	53.66
Md5s	C. sakazakii	4		104008-121211	17.2	39.974	NC_018454	incomplete(20)	PHAGE_Cronob_phiES15_NC_018454(5)	integrase	0	11	10	1	100	0	Yes	6	5	45.45	52.06
Md5s	C. sakazakii	4	46	639-5927	5.2	148.612	NC_023694	incomplete(50)	PHAGE_Entero_phi92_NC_023693(4)	transposase,tail	0	8	7	1	100	0	No	5	3	50	47.82
Md6g	C. sakazakii	4	17	108642-141871	33.2	11.624	NC_001609	questionable(75)	PHAGE_Entero_P4_NC_001609(7)	integrase,head	0	16	9	7	100	0	Yes	2	8	43.75	50.6	56.5
Md6g	C. sakazakii	4	22	12235-45519	33.2	33.755	NC_028766	intact(150)	PHAGE_Mannhe_vB_MhM_3927AP2_NC_028766(15)	tail,plate,head,virion,portal,transposase	0	49	35	14	100	0	No	17	15	30.61	53.07
Md6g	C. sakazakii	4	23	741-6029	5.2	148.612	NC_023693	incomplete(50)	PHAGE_Entero_phi92_NC_023693(4)	transposase,tail	0	8	7	1	100	0	No	5	3	50	47.82
Md6g	C. sakazakii	4	28	502-144385	143.8	103.299	NC_018843	intact(150)	PHAGE_Salmon_SSU5_NC_018843(95)	tail,plate,capsid,virion,portal,transposase,terminase,lysin,integrase,recombinase	1	186	149	37	100	0	Yes	31	95	51.07	51.47
Md6g	C. sakazakii	4	30	33514-66165	32.6	33.985	NC_009542.2	intact(130)	PHAGE_Aeromo_phiO18P_NC_009542(18)	tail,terminase,capsid,portal,integrase	1	43	34	9	100	0	Yes	13	17	41.86	54.3
Md6g	C. sakazakii	4	34	27321-46782	19.4	39.974	NC_018454	incomplete(20)	PHAGE_Cronob_phiES15_NC_018454(5)	integrase	0	11	10	1	100	0	Yes	6	5	45.45	47.16
Md6g	C. sakazakii	4	34	38991-65170	26.1	33.985	NC_009542.2	intact(140)	PHAGE_Salmon_118970_sal3_NC_031940(19)	terminase,portal,capsid,head,tail,plate	0	39	31	8	100	0	No	16	10	48.71	53.55
Md6g	C. sakazakii	4	60	16-33215	33.2	41.567	NC_019709	incomplete(50)	PHAGE_Entero_mEpX1_NC_019709(5)	lysis,recombinase,integrase	0	38	30	8	100	0	Yes	23	4	13.15	53.61
Md70g	C. sakazakii	4	29	1-84005	84	103.299	NC_018843	intact(150)	PHAGE_Salmon_SSU5_NC_018843(83	recombinase,integrase,lysin,tail,capsid,terminase	1	117	95	22	100	0	Yes	11	84	70.94	51.31	56.6
Md70g	C. sakazakii	4	35	25752-82034	56.2	47.611	NC_019927	questionable(90)	PHAGE_Cronob_ENT47670_NC_019927(25)	tail,head,terminase	1	64	48	16	100	0	Yes	19	25	39.06	53.89
Md70g	C. sakazakii	4	39	73222-92536	19.3	77.375	NC_031940	intact(130)	PHAGE_Salmon_118970_sal3_NC_031940(18)	tail,plate,capsid,portal,terminase	0	22	21	1	100	0	No	8	11	81.81	55.97
Md70g	C. sakazakii	4	39	84042-116695	32.6	39.974	NC_018454	incomplete(40)	PHAGE_Cronob_phiES15_NC_018454(9)	lysis,integrase	0	20	18	2	100	0	Yes	10	9	45	50.69
Md70g	C. sakazakii	4	56	1-30189	30.1	77.375	NC_031940	intact(150)	PHAGE_Salmon_118970_sal3_NC_031940(13)	tail,head,portal,terminase,lysin	0	49	33	16	100	0	No	17	8	26.53	53.43
Md99g	C. malonaticus	60	6	160-15591	15.4	37.595	NC_019708	intact(130)	PHAGE_Entero_mEp235_NC_019708(7)	tail,head,portal,terminase,lysis,lysin	0	24	21	3	100	0	No	11	7	29.16	55.28	57
Md99g	C. malonaticus	60	18	14858-63131	48.2	77.375	NC_031940	intact(150)	PHAGE_Salmon_118970_sal3_NC_031940(21)	integrase,lysis,terminase,portal,capsid,head,tail,plate	0	51	42	9	100	0	Yes	20	11	41.17	51.83
Md99g	C. malonaticus	60	31	1-49221	49.2	30.624	NC_001317	intact(150)	PHAGE_Entero_186_NC_001317(16)	tail,plate,lysis,capsid,terminase,portal,head,integrase	0	53	39	14	100	0	Yes	14	16	30.18	51.01
Md99g	C. malonaticus	60	53	11515-23049	11.5	11.624	NC_001609	questionable(75)	PHAGE_Entero_P4_NC_001609(7)	integrase,head	0	14	10	4	100	0	Yes	4	7	50	50.03
Md99g	C. malonaticus	60	58	7833-25999	18.1	11.624	NC_001609	incomplete(60)	PHAGE_Entero_P4_NC_001609(2)	integrase,capsid,transposase	0	21	11	10	100	0	Yes	8	3	9.52	48.52
Sh41g	C. turicensis	569	52	140482-157231	16.7	40.74	NC_028699	Incomplete(50)	PHAGE_Salmon_SEN34_NC_028699(14)	tail,plate,lysin	1	29	20	9	100	0	No	7	14	48.27	56.65
Sh41g	C. turicensis	569	56	51338-104564	53.2	47.611	NC_019927	Intact(100)	PHAGE_Cronob_ENT47670_NC_019927(15)	tail,portal,terminase,lysis,integrase	0	72	53	19	100	0	Yes	31	15	20.83	50.01
Sh41s	C. turicensis	569	12	111311-128060	16.7	40.74	NC_028699	Incomplete(50)	PHAGE_Salmon_SEN34_NC_028699(14)	tail,plate,lysin	1	29	20	9	100	0	No	7	14	48.27	56.65
Sh41s	C. turicensis	569	17	5420-58620	53.2	47.611	NC_019927	Intact(100)	PHAGE_Cronob_ENT47670_NC_019927(15)	integrase,lysis,terminase,portal,tail	0	76	55	21	100	0	Yes	32	16	19.73	50.01
Csak894(BAA)	C. sakazakii		1	589739-601865	12.1	11.624	NC_001609	Incomplete(30)	PHAGE_Entero_P4_NC_001609(6)	head,integrase	0	9	7	2	100	0	Yes	2	6	66.66	46.85
Csak894(BAA)	C. sakazakii		1	969652-1009907	40.2	77.375	NC_031940	Intact(150)	PHAGE_Salmon_118970_sal3_NC_031940(15)	integrase,lysin,lysis,terminase,portal,head,tail	0	53	43	10	100	0	Yes	22	8	28.3	54.05
Csak894(BAA)	C. sakazakii		1	1559274-1579253	19.9	39.974	NC_018454	Incomplete(30)	PHAGE_Cronob_phiES15_NC_018454(9)	integrase,lysis	0	21	19	2	100	0	Yes	11	9	42.85	46.66
Csak894(BAA)	C. sakazakii		1	2967132-3031190	64	47.611	NC_019927	Intact(100)	PHAGE_Cronob_ENT47670_NC_019927(27)	integrase,tail,head,terminase	0	71	55	16	100	0	Yes	25	27	38.02	52.06
