# Supplementary material for: Analysis of the Molecular Diversity Among Cronobacter Species Isolated From Filth Flies Using Targeted PCR, Pan Genomic DNA Microarray, and Whole Genome Sequencing Analyses
Source: Front Microbiol. 2020 Sep 25;11:561204. doi: 10.3389/fmicb.2020.561204 (PMC7545074; doi:10.3389/fmicb.2020.561204)
Supplement: Supplementary file 7 [file Table_7.XLSX]

## Sheet: Sheet1
Supplemental Table S7. All Cronobacter and phylogenetic strains used in this study: Strain name, Country, Source, and Sequence type
Strain Name	Cronobacter species	Country	Source	Sequence Type
CconLMG26250	C. condimenti	Slovakia	Food, Spiced sausage	98
Cdub.3.27b	C. dublinensis	Republic of Korea	Food, Nuts	7 alleles found: atpD 37, fusA 41, glnS 201, gltB 30, gyrB 47, infB 50, pps 109
Cdub.Comp56A	C. dublinensis	USA	Enviromental	ND
Cdub0743.75	C. dublinensis	USA	Clinical, Foot wound	162, CC162
Cdub1027	C. dublinensis	Philippines	Environment, Milk power plant	ND
Cdub1028	C. dublinensis	Philippines	Environment, Milk power plant	ND
Cdub1105.6	C. dublinensis	Japan	Food, Vegetable	ND
Cdub1108.29.3	C. dublinensis	Japan	Food, Vegetable	ND
Cdub2.14	C. dublinensis	Republic of Korea	Food, Nuts	95, CC162
Cdub464	C. dublinensis	Zimbabwe	Environmental, Milk powder production facility	79
Cdub5960.70	C. dublinensis	USA	Clinical,Blood	7 alleles found: atpD 151, fusA 20, glnS111, gltB 90, gyrB 195, infB 212, pps 239
Cdub6.15Gb	C. dublinensis	Republic of Korea	Food, Nuts	167
Cdub6.3Gb	C. dublinensis	Republic of Korea	Food, Nuts	2 alleles found: atpD 23, fusA 20
Cdub853057	C. dublinensis	Columbia	Fresh Basil	ND
Cdub9079.75B	C. dublinensis	United Kingdom	Unknown	36
CdubE187_2	C. dublinensis	Ireland	Unknown	106
CdubE515C	C. dublinensis	Switzerland	Environmental,Water fountain basin	80
CdubE791	C. dublinensis	Ireland	Unknown	7 alleles found: atpD 151, fusA 20, glnS 111, gltB 90, gyrB 195, infB 212, pps 239
CdubE798	C. dublinensis	Ireland	Unknown	80, CC80
CdubE799_2	C. dublinensis	Ireland	Unknown	346
CdubKW5b	C. dublinensis	Republic of Korea	Food, Black Rice	ND
CdubORA114244	C. dublinensis	Turkey	Food, Oregano	ND
CdubSun.1	C. dublinensis	Republic of Korea	Food, Taro	5 alleles found: atpD 162, fusA 20, glnS 111, gyrB 82, infB 41
Cmuy3523.75	C. muytjensii	USA	Clinical, Bone marrow	5 alleles found: atpD 26, fusA 64, gyrB 4, infB39, and pps 44
Cmuy456B	C. muytjensii	Switzerland	Unknown	ND
Cmuy51329B	C. muytjensii	USA	Unknown	81
CmuyE769B	C. muytjensii	Denmark	Food, Milk powder	ND
CmuyE888	C. muytjensii	Denmark	Food, Milk Powder	294
CmuyJ112	C. muytjensii	Jordan	Food, Liquorice	ND
CmuyJ171	C. muytjensii	Jordan	Food, Fennel, Spice	ND
CmuyJ174	C. muytjensii	Jordan	Food, Anise, Spice	ND
CmuyJ176	C. muytjensii	Jordan	Food,Thyme,Spice	ND
CmuyJ77	C. muytjensii	Jordan	Food, Anise, Spice	ND
CmuyJ95	C. muytjensii	Jordan	Food, Anise, Spice	ND
CI825	C. malonaticus	USA	Clinical, Breast abscess	7, CC7
Cmal0939A.75	C. malonaticus	USA	Clinical, Nose	7, CC7
Cmal2149	C. malonaticus	USA	Clinical, CSF	7, CC7
Cmal2153	C. malonaticus	USA	Clinical, Blood	7, CC7
Cmal2193.01	C. malonaticus	USA	Clinical, Blood	307, CC112
CmalCI695	C. malonaticus	Malaysia	Food,Infant food	7, CC7
CmalCI765	C. malonaticus	Czech Republic	Clinical	7, CC7
CmalE265	C. malonaticus	Malaysia	Food, Milk powder	258
CmalE608	C. malonaticus	Czech Republic	Clinical	7, CC7
CmalE615	C. malonaticus	Czech Republic	Clinical	60
CmalE618	C. malonaticus	Czech Republic	Clinical	7, CC7
CmalE684	C. malonaticus	UK	Food	60, CC60
CmalE685	C. malonaticus	Unknown	Food	ND
CmalE754	C. malonaticus	Czech Republic	Clinical	7, CC7
CmalE763	C. malonaticus	Czech Republic	Clinical	7, CC7
CmalE766	C. malonaticus	Australia	Food, Milk powder	62, CC62
CmalE831	C. malonaticus	Czech Republic	Clinical	60
CmalE833	C. malonaticus	Czech Republic	Clinical	60
CmalJ168BB	C. malonaticus	Jordan	Food, Spices	649
CmallCI868	C. malonaticus	Czech Republic	Clinical	7, CC7
CmalLR577	C. malonaticus	Switzerland	Environmental	138
CmalLR580	C. malonaticus	Switzerland	Environmental	258
CmalLR686C	C. malonaticus	USA	Food, PIF ingredient	60
CmalMd25g	C. malonaticus	USA	Fly, Musca domestica, gut	7, CC7
CmalMd99g	C. malonaticus	USA	Fly, Musca domestica, gut	60
CmalSHSM3hTF	C. malonaticus	USA	Environmental,Tomato field	60
Comp100B		USA	Milk Powder Manufacturing Plant	389
Comp101B		USA	Milk Powder Manufacturing Plant	389
Comp102B		USA	Milk Powder Manufacturing Plant	389
Comp103B		USA	Milk Powder Manufacturing Plant	389
Comp104B		USA	Milk Powder Manufacturing Plant	389
Comp105A		USA	Milk Powder Manufacturing Plant	389
Comp106B		USA	Milk Powder Manufacturing Plant	389
Comp107B	C. sakazakii	USA	Milk Powder Manufacturing Plant	1, CC1
Comp108B	C. sakazakii	USA	Milk Powder Manufacturing Plant	1, CC1
Comp109B	C. sakazakii	USA	Milk Powder Manufacturing Plant	1, CC1
Comp110B		USA	Milk Powder Manufacturing Plant	ND
Comp111A		USA	Milk Powder Manufacturing Plant	ND
Comp112A2		USA	Milk Powder Manufacturing Plant	ND
Comp113B2		USA	Milk Powder Manufacturing Plant	ND
Comp114B2	C. sakazakii	USA	Milk Powder Manufacturing Plant	1
Comp115B2	C. sakazakii	USA	Milk Powder Manufacturing Plant	1
Comp116B2	C. sakazakii	USA	Milk Powder Manufacturing Plant	1, CC1
Comp117B2		USA	Milk Powder Manufacturing Plant	ND
Comp118B2		USA	Milk Powder Manufacturing Plant	ND
Comp119B2		USA	Milk Powder Manufacturing Plant	ND
Comp125B		USA	Milk Powder Manufacturing Plant	ND
Comp126B		USA	Milk Powder Manufacturing Plant	ND
Comp128A		USA	Milk Powder Manufacturing Plant	198, CC52
Comp2A1		USA	Enviromental	198, CC52
Comp89A		USA	Milk Powder Manufacturing Plant	24
Comp90B		USA	Milk Powder Manufacturing Plant	24
Comp91B		USA	Milk Powder Manufacturing Plant	389
Comp92A		USA	Milk Powder Manufacturing Plant	389
Comp93B		USA	Milk Powder Manufacturing Plant	388
Comp94A		USA	Milk Powder Manufacturing Plant	388
Comp95B	C. sakazakii	USA	Milk Powder Manufacturing Plant	1, CC1
Comp96B	C. sakazakii	USA	Milk Powder Manufacturing Plant	1
Comp97A		USA	Milk Powder Manufacturing Plant	389
Comp98A		USA	Milk Powder Manufacturing Plant	389
Comp99A		USA	Milk Powder Manufacturing Plant	389
CQ111C.sak	C. sakazakii	Ireland	PIF Environment	4, CC4
CQ112C.sak	C. sakazakii	Ireland	PIF Environment	1, CC1
CQ114C.sak	C. sakazakii	Ireland	PIF Environment	31, CC31
CQ115C.sak	C. sakazakii	Ireland	PIF Environment	31, CC31
CQ116C.sak	C. sakazakii	Ireland	PIF Environment	31, CC31
CQ121C.sak	C. sakazakii	Ireland	PIF Environment	4, CC4
CQ122C.sak	C. sakazakii	Ireland	PIF Environment	4, CC4
CQ123C.sak	C. sakazakii	Ireland	PIF Environment	4, CC4
CQ124C.sak	C. sakazakii	Ireland	PIF Environment	4, CC4
CQ125Citrosedlakii	Citrobactor sedlakii	Ireland	PIF Environment	ND
CQ126C.sak	C. sakazakii	Ireland	PIF Environment	4, CC4
CQ127C.sak	C. sakazakii	Ireland	PIF Environment	4, CC4
CQ128C.sak	C. sakazakii	Ireland	PIF Environment	4, CC4
CQ13	C. sakazakii	Ireland	PIF Environment	4, CC4
CQ135Csak	C. sakazakii	Ireland	PIF Environment	4, CC4
CQ14	C. sakazakii	Ireland	PIF Environment	4, CC4
CQ15	C. sakazakii	Ireland	PIF Environment	4, CC4
CQ17C.sak	C. sakazakii	Ireland	PIF Environment	4, CC4
CQ19C.sak	C. sakazakii	Ireland	PIF Environment	4, CC4
CQ24C.sak	C. sakazakii	Ireland	PIF Environment	1, CC1
CQ25C.sak	C. sakazakii	Ireland	PIF Environment	1, CC1
CQ26Csak	C. sakazakii	Ireland	PIF Environment	1, CC1
CQ31C.sak	C. sakazakii	Ireland	PIF Environment	4, CC4
CQ32C.sak	C. sakazakii	Ireland	PIF Environment	1, CC1
CQ34C.sak	C. sakazakii	Ireland	PIF Environment	1, CC1
CQ35C.sak	C. sakazakii	Ireland	PIF Environment	1, CC1
CQ36C.sak	C. sakazakii	Ireland	PIF Environment	1, CC1
CQ37C.sak	C. sakazakii	Ireland	PIF Environment	1, CC1
CQ38C.sak	C. sakazakii	Ireland	PIF Environment	1, CC1
CQ39A_2	C. sakazakii	Ireland	PIF Environment	40, CC40
CQ40C.sak	C. sakazakii	Ireland	PIF Environment	1, CC1
CQ41C.mal	C. malonaticus	Ireland	PIF Environment	129, CC129
CQ42C.sak	C. sakazakii	Ireland	PIF Environment	1, CC1
CQ43C.sak	C. sakazakii	Ireland	PIF Environment	1, CC1
CQ44C.sak	C. sakazakii	Ireland	PIF Environment	1, CC1
CQ45C.sak	C. sakazakii	Ireland	PIF Environment	1, CC1
CQ46C.sak	C. sakazakii	Ireland	PIF Environment	1, CC1
CQ61C.sak	C. sakazakii	Ireland	PIF Environment	1, CC1
CQ62C.mal	C. malonaticus	Ireland	PIF Environment	129, CC129
CQ68C.sak	C. sakazakii	Ireland	PIF Environment	1, CC1
CQ75C.sak	C. sakazakii	Ireland	PIF Environment	8, CC8
CQ83C.sak	C. sakazakii	Ireland	PIF Environment	40, CC40
CQ92C.sak	C. sakazakii	Ireland	PIF Environment	40, CC40
CQ99C.sak	C. sakazakii	Ireland	PIF Environment	6 alleles found: atpD 3, fusA 15, gltB 22, gyrB 5, infB 38, pps 19
Csack5.21G	C. sakazakii	Republic of Korea	Food, Nuts	17, CC17
Csak.Comp10A	C. sakazakii	USA	Enviromental	40
Csak.Comp11A	C. sakazakii	USA	Enviromental	64, CC64
Csak.Comp13A	C. sakazakii	USA	Enviromental	83
Csak.Comp14A1	C. sakazakii	USA	Enviromental	83, CC83
Csak.Comp15A	C. sakazakii	USA	Enviromental	83
Csak.Comp16B	C. sakazakii	USA	Enviromental	4, CC4
Csak.Comp17A	C. sakazakii	USA	Enviromental	13, CC13
Csak.Comp18A	C. sakazakii	USA	Enviromental	73, CC73
Csak.Comp19B	C. sakazakii	USA	Enviromental	64, CC64
Csak.Comp1A	C. sakazakii	USA	Enviromental	1
Csak.Comp20A	C. sakazakii	USA	Enviromental	64, CC64
Csak.Comp21B	C. sakazakii	USA	Enviromental	1, CC1
Csak.Comp22A	C. sakazakii	USA	Enviromental	4, CC4
Csak.Comp23B	C. sakazakii	USA	Enviromental	4, CC4
Csak.Comp24A	C. sakazakii	USA	Enviromental	4
Csak.Comp25A	C. sakazakii	USA	Enviromental	31
Csak.Comp26B	C. sakazakii	USA	Enviromental	1
Csak.Comp27A	C. sakazakii	USA	Enviromental	ND
Csak.Comp28A	C. sakazakii	USA	Enviromental	4, CC4
Csak.Comp28B	C. sakazakii	USA	Enviromental	4, CC4
Csak.Comp29B1	C. sakazakii	USA	Enviromental	40, CC40
Csak.Comp30A	C. sakazakii	USA	Enviromental	ND
Csak.Comp31B	C. sakazakii	USA	Enviromental	ND
Csak.Comp32B	C. sakazakii	USA	Enviromental	4
Csak.Comp33B	C. sakazakii	USA	Enviromental	4, CC4
Csak.Comp34B	C. sakazakii	USA	Enviromental	ND
Csak.Comp35B	C. sakazakii	USA	Enviromental	31
Csak.Comp36B	C. sakazakii	USA	Enviromental	4, CC4
Csak.Comp37B	C. sakazakii	USA	Enviromental	1
Csak.Comp38B	C. sakazakii	USA	Enviromental	ND
Csak.Comp39B	C. sakazakii	USA	Enviromental	4, CC4
Csak.Comp3B	C. sakazakii	USA	Enviromental	1, CC1
Csak.Comp40A	C. sakazakii	USA	Enviromental	4
Csak.Comp41B	C. sakazakii	USA	Enviromental	12
Csak.Comp42A	C. sakazakii	USA	Enviromental	ND
Csak.Comp43B	C. sakazakii	USA	Enviromental	4
Csak.Comp45B	C. sakazakii	USA	Enviromental	64, CC64
Csak.Comp46B	C. sakazakii	USA	Enviromental	64, CC64
Csak.Comp47B	C. sakazakii	USA	Enviromental	83, CC83
Csak.Comp48A	C. sakazakii	USA	Enviromental	ND
Csak.Comp49B	C. sakazakii	USA	Enviromental	64, CC64
Csak.Comp4B	C. sakazakii	USA	Enviromental	31
Csak.Comp50A	C. sakazakii	USA	Enviromental	ND
Csak.Comp51B	C. sakazakii	USA	Enviromental	1
Csak.Comp52A	C. sakazakii	USA	Enviromental	ND
Csak.Comp53A	C. sakazakii	USA	Enviromental	64, CC64
Csak.Comp54A	C. sakazakii	USA	Enviromental	64, CC64
Csak.Comp55A	C. sakazakii	USA	Enviromental	6 alleles found: atpD 16, fusA 8, gltB 40, gyrB 15, infB 15, pps 10
Csak.Comp57A	C. sakazakii	USA	Enviromental	64, CC64
Csak.Comp58A	C. sakazakii	USA	Enviromental	21, CC21
Csak.Comp59A	C. sakazakii	USA	Enviromental	64, CC64
Csak.Comp5A	C. sakazakii	USA	Enviromental	31, CC31
Csak.Comp60A	C. sakazakii	USA	Enviromental	83
Csak.Comp61A	C. sakazakii	USA	Enviromental	1, CC1
Csak.Comp62A	C. sakazakii	USA	Enviromental	1, CC1
Csak.Comp63B	C. sakazakii	USA	Enviromental	ND
Csak.Comp64B	C. sakazakii	USA	Enviromental	1
Csak.Comp65B	C. sakazakii	USA	Enviromental	ND
Csak.Comp67B	C. sakazakii	USA	Enviromental	198, CC52
Csak.Comp68A	C. sakazakii	USA	Enviromental	4
Csak.Comp69A	C. sakazakii	USA	Enviromental	ND
Csak.Comp6A	C. sakazakii	USA	Enviromental	13, CC13
Csak.Comp70A	C. sakazakii	USA	Enviromental	1
Csak.Comp71B	C. sakazakii	USA	Enviromental	ND
Csak.Comp72B	C. sakazakii	USA	Enviromental	4
Csak.Comp73B	C. sakazakii	USA	Enviromental	1, CC1
Csak.Comp74A	C. sakazakii	USA	Enviromental	1, CC1
Csak.Comp7A	C. sakazakii	USA	Enviromental	198, CC52
Csak.Comp8A	C. sakazakii	USA	Enviromental	1, CC1
Csak.Comp9B	C. sakazakii	USA	Enviromental	4
Csak1.15	C. sakazakii	Republic of Korea	Food,Nuts	136
Csak18.01	C. sakazakii	USA	Clinical, Patient stool	8, CC8
Csak18.05.03	C. sakazakii	USA	Opened PIF	8
Csak18.07	C. sakazakii	USA	Clinical, Patient stool	8, CC8
Csak200.205	C. sakazakii	USA	Clinical, CSF	4, CC4
Csak20060625	C. sakazakii	USA	Clinical	4, CC4
Csak2010.13.32	C. sakazakii	USA	Clinical, CSF	6 alleles found: fusA 1, glnS 3, gltB 3, gyrB 5, infB 5, pps 4
Csak2010.13.33	C. sakazakii	USA	Clinical, Blood	6 alleles found: fusA 1, glnS 3, gltB 3, gyrB 5, infB 5, pps 4
Csak2010.16.01	C. sakazakii	USA	Clinical, Brain exudate	4, CC4
Csak2010.16.11.8	C. sakazakii	USA	Environmental, Baby Pacifer	4, CC4
Csak2011.12.01	C. sakazakii	USA	Clinical, CSF	4, CC4
Csak2011.12.02	C. sakazakii	USA	Clinical, CSF	6 alleles found: atpD 5, fusA 1, glnS 3, gyrB 5, infB 5, pps 4
Csak2011.12.03.01	C. sakazakii	USA	Food, Powdered Infant Formula	4, CC4
Csak2011.12.03	C. sakazakii	USA	Clinical, Rectal swab, Stool	4, CC4
Csak2011.12.04	C. sakazakii	USA	Food, PIF	4, CC4
Csak2011.12.07	C. sakazakii	USA	Clinical, CSF	4, CC4
Csak2011.21.01	C. sakazakii	USA	Clinical, CSF	4, CC4
Csak2012.05.01	C. sakazakii	USA	Food, PIF	4, CC4
Csak2012.05.02	C. sakazakii	USA	Food, PIF, reconstituted bottle	4, CC4
Csak2012.05.04	C. sakazakii	USA	Food,water	4, CC4
Csak2012.05.05	C. sakazakii	USA	Clinical, CSF	4, CC4
Csak206N	C. sakazakii	Ireland	Clinical	4, CC4
Csak2151	C. sakazakii	USA	Clinical, CSF	4, CC4
Csak2156.3	C. sakazakii	USA	Clinical, Blood	4, CC4
Csak2193.02	C. sakazakii	USA	Clinical, Sputum	4, CC4
Csak2193.03	C. sakazakii	USA	Clinical, CSF	4, CC4
Csak2193.08	C. sakazakii	USA	Food, Nursery Water	8, CC8
Csak2193.16.02	C. sakazakii	USA	Food, Nursery Water	8, CC8
Csak255N	C. sakazakii	Ireland	Clinical	4, CC4
Csak29544	C. sakazakii	USA	Clinical, Child, Throat swab	8, CC8
Csak3.21	C. sakazakii	Republic of Korea	Food, Nuts	1, CC1
Csak306N	C. sakazakii	Ireland	Clinical	4, CC4
Csak4.01C	C. sakazakii	USA	Food, PIF	218, CC4
Csak5.17G	C. sakazakii	Republic of Korea	Food, Nuts	226, CC8
Csak5.20G	C. sakazakii	Republic of Korea	Food, Nuts	17, CC17
Csak5.21G	C. sakazakii	Republic of Korea	Food, Nuts	17, CC17
Csak701753	C. sakazakii	USA	Enviromental	31, CC31
Csak760029	C. sakazakii	Puerto Rico	Food, Whole grain, Corn	40, CC40
Csak777122	C. sakazakii	India	Food, Hulled Seseme Seed	198, CC52
Csak788569	C. sakazakii	China	Food, Siberian Ginseng, Eleutherom Root Powder (Eleutherococcus sentiocosus)	31, CC31
Csak9368.75	C. sakazakii	USA	Unknown	4
Csak936975	C. sakazakii	USA	Unknown	4, CC4
16MP002184	C. sakazakii	USA	Food, dried, Chocolate organic shake and meal replacement	40, CC40
16MP002185	C. sakazakii	USA	Food, dried, Chocolate organic shake and meal replacement	3, CC3
207NC.sak	C. sakazakii	Ireland	Clinical	4, CC4
208NC.sak	C. sakazakii	Ireland	Clinical	4, CC4
254NC.sak	C. sakazakii	Ireland	Clinical	1, CC1
32B1C	C. sakazakii	Switzerland	PIF environmental	4, CC4
33SS8	C. sakazakii	Switzerland	PIF environmental	4, CC4
35SS5	C. sakazakii	Switzerland	PIF environmental	4, CC4
A31	C. sakazakii	Switzerland	PIF environmental	83, CC83
A31815	C. sakazakii	Switzerland	PIF control	4
AS13	C. sakazakii	USA	Spice, Allspice	64, CC64
AS15	C. sakazakii	USA	Spice, Allspice	64, CC64
AS2	C. sakazakii	USA	Spice, Allspice	64, CC64
AS4	C. sakazakii	USA	Spice, Allspice	64, CC64
CDC1121.73A	C. sakazakii	USA	Clinical, Bronchial wash	64, CC64
CsakA48g	C. sakazakii	USA	Fly, Anthimylidae, gut	221
CsakBAA894	C. sakazakii	USA	Clinical	1, CC1
CsakBaa894dcpa	C. sakazakii	USA	Clinical, ∆cpa	1, CC1
CsakBaa894dpESA3	C. sakazakii	USA	Clinical, ∆pESA3	1
CsakCF684	C. sakazakii	USA	Chicken feed	ND
CsakCI764	C. sakazakii	Czech Republic	Clinical	12
CsakE756	C. sakazakii	Czech Republic	Clinical	8, CC8
CsakE837	C. sakazakii	France	Clinical	13, CC13
CsakE899	C. sakazakii	USA	Clinical	4, CC4
CsakEs35	C. sakazakii	Israel	Clinical	8, CC8
CsakEs718	C. sakazakii	USA	Clinical	283
CsakFCHB8142014	C. sakazakii	USA	Chicken feed course	ND
CsakJ178	C. sakazakii	Jordan	Food, Chamomile, Spice	4, CC4
CsakJ204_2	C. sakazakii	Jordan	Food,Liquorice	223
CsakJ32	C. sakazakii	Jordan	Food, Baby food	ND
CsakJ96	C. sakazakii	Jordan	Food, Fennel, Spice	4, CC4
CsakKW1	C. sakazakii	Republic of Korea	Food, Barley	93
CsakKW10	C. sakazakii	Republic of Korea	Food, Powdered Pine needles	7 alleles found: atpD 3, fusA 3, glnS 3, gltB 5, gyrB 3, infB 201, pps 3
CsakKW11b	C. sakazakii	Republic of Korea	Food, Black Bean	642
CsakKW13	C. sakazakii	Republic of Korea	Food, Dried Garlic	13, CC13
CsakKW18b	C. sakazakii	Republic of Korea	Food, Mushroom	156, CC21
CsakKW2	C. sakazakii	Republic of Korea	Food, Dried Filefish	222
CsakKW3	C. sakazakii	Republic of Korea	Food, Dried Hot Pepper	40, CC40
CsakKW4	C. sakazakii	Republic of Korea	Food, Dried Seaweed	73, CC73
CsakKW9	C. sakazakii	Republic of Korea	Food, Sorghum	143, CC143
CsakLR579	C. sakazakii	Switzerland	Environmental	ND
CsakLR582	C. sakazakii	Switzerland	Environmental	ND
CsakLR642	C. sakazakii	USA	Food, Sodium casinate	ND
CsakLR643	C. sakazakii	USA	Food, Soy flour	73, CC73
CsakLR646	C. sakazakii	USA	Food, Soy flour	73, CC73
CsakLR737	C. sakazakii	USA	Food, Organic Hi PDI Flour	ND
CsakLR746	C. sakazakii	USA	Food, ISO III powder	ND
CsakMd1g	C. sakazakii	USA	Fly, Musca domestica, gut	4
CsakMd27gN	C. sakazakii	USA	Fly, Musca domestica, gut	93
CsakMd33g_2	C. sakazakii	USA	Fly, Musca domestica, gut	8, CC8
CsakMd33s	C. sakazakii	USA	Fly, Musca domestica, surface	8, CC8
CsakMD35s	C. sakazakii	USA	Fly, Musca domestica, surface	8, CC8
CsakMd40g_2	C. sakazakii	USA	Fly, Musca domestica, gut	8, CC8
CsakMd5g	C. sakazakii	USA	Fly, Musca domestica, gut	4
CsakMd5s	C. sakazakii	USA	Fly, Musca domestica, surface	4
CsakMd6g	C. sakazakii	USA	Fly, Musca domestica, gut	4
CsakMd70g	C. sakazakii	USA	Fly, Musca domestica, gut	4, CC4
CsakNM1240	C. sakazakii	USA	Clinical, CSF	4, CC4
CsakNM1241	C. sakazakii	USA	Clinical, Blood, Postmorten	1, CC1
CsakNM1242	C. sakazakii	USA	Clinical, Brain	4, CC4
CsakO.23mBOregano	C. sakazakii	Turkey	Food, Oregano	226, CC8
CsakSP291	C. sakazakii	Ireland	Environmental, PIF Factory	4, CC4
Ctur.3.24b	C. turicensis	Republic of Korea	Food, Nuts	4 alleles found: atpD 115, fusA 129, gltB 176, infB 211
Ctur.Comp12B	C. turicensis	USA	Enviromental	24, CC24
Ctur.Comp44A	C. turicensis	USA	Enviromental	24, CC24
Ctur.Comp66B	C. turicensis	USA	Enviromental	ND
Ctur2.15	C. turicensis	Republic of Korea	Food, Nuts	2 alleles found: fusA 5, glnS 21
Ctur3032	C. turicensis	Switzerland	Clinical, Blood,	19, CC24
Ctur5.15G	C. turicensis	Republic of Korea	Food, Nuts	4 alleles found: atpD 115, fusA 129, gltB 176, infB 211
Ctur676	C. turicensis	Switzerland	Food	35
Ctur688	C. turicensis	Switzerland	Food	251
CturE609	C. turicensis	Switzerland	Food	32
CturE625B	C. turicensis	Switzerland	Food, Infant food	32
CturE626	C. turicensis	Ireland	Food, Infant food	32
CturE681.2	C. turicensis	Unknown	Food, Infant food	72
CturE694	C. turicensis	Ireland	Food	24, CC24
CturE866	C. turicensis	Ireland	Unknown	19, CC24
CturMd1sN	C. turicensis	USA	Fly, Musca domestica,surface	519
CturSh41s	C. turicensis	USA	Fly, Sarcophaga haemorrhoidalis,surface	569
CturSh41gB	C. turicensis	USA	Fly, Sarcophaga haemorrhoidalis,gut	569
Cuni680	C. universalis	Switzerland	Food	48
Cuni797.2	C. universalis	UK	Environmental, Water	54
E654C.sak	C. sakazakii	Ireland	Clinical	1, CC1
E657C.sak	C. sakazakii	Ireland	Clinical	1, CC1
E755C.sak	C. sakazakii	Ireland	Clinical	8, CC8
E758C.sak	C. sakazakii	Ireland	Clinical	8, CC8
E760bC.sak	C. sakazakii	Ireland	Clinical	264, CC264
E772	C. sakazakii	France	Food, Milk powder	64, CC64
E788C.sak	C. sakazakii	Ireland	Clinical	4, CC4
E893Csak	C. sakazakii	Ireland	Clinical	4, CC4
ES565	C. sakazakii	Switzerland	Environmental	ND
ES566	C. sakazakii	Switzerland	Environmental	ND
ES567	C. sakazakii	Switzerland	Environmental	ND
ES568	C. sakazakii	Switzerland	Environmental	3, CC3
ES569	C. sakazakii	Switzerland	Environmental	ND
ES570	C. sakazakii	Switzerland	Environmental	ND
ES571	C. sakazakii	Switzerland	Environmental	ND
ES572	C. sakazakii	Switzerland	Environmental	ND
ES573	C. sakazakii	Switzerland	Environmental	ND
ES632	C. sakazakii	USA	Environmental, Diary plant	4, CC4
ES715	C. sakazakii	USA	Food, Organic soy ISO	4, CC4
ES717	C. sakazakii	USA	Food, PIF	ND
Fhelz1159		Switzerland	Food, fruit powder	ND
Fhelz513		Switzerland	Food, fruit powder	ND
Fpul1160		Switzerland	Food, fruit powder	ND
Fpul601		Switzerland	Food, fruit powder	ND
GK1025A	C. sakazakii	Germany	PIF Facility	64, CC64
GK1027A	C. sakazakii	Germany	PIF Facility	64, CC64
GK1028A	C. sakazakii	Germany	PIF Facility	64, CC64
GK1029B	C. sakazakii	Germany	PIF Facility	64, CC64
GK1030B	C. sakazakii	Germany	PIF Facility	64, CC64
GK1032B	C. sakazakii	Germany	PIF Facility	1, CC1
GK1033A	C. sakazakii	Germany	PIF Facility	4, CC4
GK1034A2	C. sakazakii	Germany	PIF Facility	64, CC64
GK1035A	C. sakazakii	Germany	PIF Facility	64, CC64
GK1036B2	C. sakazakii	Germany	PIF Facility	4, CC4
GK1151A	C. sakazakii	Germany	PIF Facility	83, CC83
GK1152A	C. sakazakii	Germany	PIF Facility	4, CC4
GK1153B	C. sakazakii	Germany	PIF Facility	4, CC4
GK1154A	C. sakazakii	Germany	PIF Facility	4, CC4
GK1155A	C. sakazakii	Germany	PIF Facility	4, CC4
GK1156B	C. sakazakii	Germany	PIF Facility	4, CC4
GK1157B	C. sakazakii	Germany	PIF Facility	4, CC4
GK1158A	C. sakazakii	Germany	PIF Facility	4, CC4
GK1159A	C. sakazakii	Germany	PIF Facility	4, CC4
GK1257A	C. muytjensii	Germany	PIF Facility	546
GK1258B	C. muytjensii	Germany	PIF Facility	546
GK1260A	C. sakazakii	Germany	PIF Facility	1, CC1
GK1263B2	C. sakazakii	Germany	PIF Facility	4, CC4
GK1264A	C. sakazakii	Germany	PIF Facility	4, CC4
GK1265B	C. sakazakii	Germany	PIF Facility	4, CC4
GK1266A2	C. sakazakii	Germany	PIF Facility	4, CC4
GK1312B	C. sakazakii	Germany	PIF Facility	4, CC4
GK1313B	C. sakazakii	Germany	PIF Facility	ND
GK1314A	C. sakazakii	Germany	PIF Facility	4, CC4
GK1315A	C. sakazakii	Germany	PIF Facility	4, CC4
GK1316A	C. sakazakii	Germany	PIF Facility	83, CC83
GK1317A	C. sakazakii	Germany	PIF Facility	4, CC4
GK1318A	C. sakazakii	Germany	PIF Facility	4, CC4
GK1319A	C. sakazakii	Germany	PIF Facility	4, CC4
GK1320A	C. sakazakii	Germany	PIF Facility	4, CC4
GK1322A_2	C. sakazakii	Germany	PIF Facility	4, CC4
GK1328B_2	C. sakazakii	Germany	PIF Facility	4, CC4
GK1349B	C. malonaticus	Germany	PIF Facility	6 alleles found: atpD 10, fusA 7, gltB 75, gyrB 77, infB 14, pps 48
GK1351A	C. sakazakii	Germany	PIF Facility	1, CC1
GK1352A	C. sakazakii	Germany	PIF Facility	21, CC21
GK1354A	C. malonaticus	Germany	PIF Facility	6 alleles found: atpD 10, fusA 7, gltB 75, gyrB 77, infB 14, pps 48
GK1355A	C. malonaticus	Germany	PIF Facility	6 alleles found: atpD 10, fusA 7, gltB 75, gyrB 77, infB 14, pps 48
GK1356A	C. malonaticus	Germany	PIF Facility	6 alleles found: atpD 10, fusA 7, gltB 75, gyrB 77, infB 14, pps 48
GK1357B	C. malonaticus	Germany	PIF Facility	6 alleles found: atpD 10, fusA 7, gltB 75, gyrB 77, infB 14, pps 48
GK1358A	C. malonaticus	Germany	PIF Facility	6 alleles found: atpD 10, fusA 7, gltB 75, gyrB 77, infB 14, pps 48
GK1360B	C. malonaticus	Germany	PIF Facility	6 alleles found: atpD 10, fusA 7, gltB 75, gyrB 77, infB 14, pps 48
GK1510A	C. malonaticus	Germany	PIF Facility	6 alleles found: atpD 10, fusA 7, gltB 75, gyrB 77, infB 14, pps 48
GK1511B	C. sakazakii	Germany	PIF Facility	1, CC1
GK1512A	C. malonaticus	Germany	PIF Facility	6 alleles found: atpD 10, fusA 7, gltB 75, gyrB 77, infB 14, pps 48
GK1513A	C. sakazakii	Germany	PIF Facility	1, CC1
GK1518B	C. malonaticus	Germany	PIF Facility	6 alleles found: atpD 10, fusA 7, gltB 75, gyrB 77, infB 14, pps 48
GK1519B	C. sakazakii	Germany	PIF Facility	1, CC1
GK1520B	C. sakazakii	Germany	PIF Facility	1, CC1
GK1521B	C. sakazakii	Germany	PIF Facility	1, CC1
GK1574B	C. malonaticus	Germany	PIF Facility	12
GK1576B	C. malonaticus	Germany	PIF Facility	6 alleles found: atpD 1, fusA 1, glnS 1, gyrB 1, infB 1, pps 1
GK792.1A	C. sakazakii	Germany	PIF Facility	83, CC83
GK792.2A	C. sakazakii	Germany	PIF Facility	83, CC83
GK792.3A	C. sakazakii	Germany	PIF Facility	83, CC83
GK793A	C. sakazakii	Germany	PIF Facility	1, CC1
GK794A	C. sakazakii	Germany	PIF Facility	83, CC83
GK795A	C. malonaticus	Germany	PIF Facility	ND
GK796A_2	C. malonaticus	Germany	PIF Facility	6 alleles found: atpD 10, fusA 7, gltB 75, gyrB 77, infB 14, pps 48
GK797A	C. sakazakii	Germany	PIF Facility	83, CC83
GK798A	C. sakazakii	Germany	PIF Facility	4, CC4
GK799AB	C. sakazakii	Germany	PIF Facility	83, CC83
GK800A_3	C. sakazakii	Germany	PIF Facility	83, CC83
GK801.1B	C. sakazakii	Germany	PIF Facility	4, CC4
GK951A	C. sakazakii	Germany	PIF Facility	4, CC4
GK952A	C. sakazakii	Germany	PIF Facility	4, CC4
GK954B	C. sakazakii	Germany	PIF Facility	4, CC4
GK956B	C. sakazakii	Germany	PIF Facility	4, CC4
GK958B	C. sakazakii	Germany	PIF Facility	4, CC4
GK959B	C. sakazakii	Germany	PIF Facility	4, CC4
GK960A_2	C. sakazakii	Germany	PIF Facility	1, CC1
GK961B	C. sakazakii	Germany	PIF Facility	4, CC4
GK963.1B	C. sakazakii	Germany	PIF Facility	4, CC4
GK963.2B	C. malonaticus	Germany	PIF Facility	ND
GK964B	C. sakazakii	Germany	PIF Facility	4, CC4
H1191	C. sakazakii	Switzerland	PIF environmental	83, CC83
H2395	C. sakazakii	Switzerland	PIF environmental	4, CC4
H2399	C. sakazakii	Switzerland	PIF environmental	83, CC83
H269	C. sakazakii	Switzerland	PIF	4, CC4
H322	C. sakazakii	Switzerland	PIF	83, CC83
H482	C. sakazakii	Switzerland	PIF	4, CC4
H951	C. sakazakii	Switzerland	PIF	4, CC4
J100	C. malonaticus	Jordan	Food, Semolina	643
J103	C. malonaticus	Jordan	Food, Spices	643
J109	C. malonaticus	Jordan	Food, Grapes	643
J146	C. sakazakii	Jordan	Food, Liquorice	3, CC3
J148	C. sakazakii	Jordan	Food, Spices	4, CC4
J151	C. malonaticus	Jordan	Food, Fennel, Spice	655
J154	C. sakazakii	Jordan	Food, Spices	4, CC4
J172	C. sakazakii	Jordan	Food, Spices	64, CC64
J173	C. sakazakii	Jordan	Food, Spices	1, CC1
J175	C. sakazakii	Jordan	Food, Spices	1, CC1
J183	C. sakazakii	Jordan	Food, Spices	21, CC21
J20B	C. sakazakii	Jordan	Food, Spices	226, CC8
J22	C. sakazakii	Jordan	Food, Chamomile, Spice	226, CC8
J44A	C. malonaticus	Jordan	Food, Spices	655
J93	C. malonaticus	Jordan	Food, Spices	643
LR607RF	C. sakazakii	USA	Food, Corn Flour	13, CC13
LR626.2	C. sakazakii	USA	Food, Rice flour	1, CC1
LR627	C. sakazakii	USA	Food, Corn flour	1, CC1
LR631	C. sakazakii	USA	Food, Instant oatmeal with strawberries and cream	4, CC4
LR632	C. sakazakii	USA	Environmental, Diary plant	4, CC4
LR634	C. sakazakii	USA	Food, Dried cut carrots	148, CC16
LR635	C. sakazakii	USA	Food, Dried cut carrots	148, CC16
LR636	C. sakazakii	USA	Food, Sodium casinate	148, CC16
LR637	C. sakazakii	USA	Food, Sodium casinate	148, CC16
LR639	C. sakazakii	USA	Food, Sodium casinate	1, CC1
LR640	C. sakazakii	USA	Food, Sodium casinate	1, CC1
LR641	C. sakazakii	USA	Food, Sodium casinate	21, CC21
LR654	C. sakazakii	USA	Food, Adult cereal with peaches	23, CC23
LR688	C. sakazakii	USA	Food, Organic Hi PDI flour	1, CC1
LR702	C. sakazakii	USA	Food, PIF	21, CC21
LR703	C. malonaticus	USA	Food, Hi PDI flour	22
LR704	C. sakazakii	USA	Food, Hi PDI flour	1, CC1
LR705	C. sakazakii	USA	Food, Organic soy powder	4, CC4
LR706	C. sakazakii	USA	Food, Organic soy ISO III	4, CC4
LR707	C. sakazakii	USA	Food, Organic Hi PDI Flour	1, CC1
LR708	C. sakazakii	USA	Food, Organic Hi PDI Flour	1, CC1
LR711	C. sakazakii	USA	Food, Organic soy ISO	1, CC1
LR712	C. malonaticus	USA	Food, Organic soy ISO	6 alleles found: atpD 5, glnS 3, gltB 3, gyrB 5, infB 5, pps 4
LR713	C. sakazakii	USA	Environmental	83, CC83
LR714	C. sakazakii	USA	Food, Organic soy ISO	1, CC1
LR715	C. sakazakii	USA	Food, Organic soy ISO	4, CC4
LR721	C. malonaticus	USA	Food, Organic soy ISO	12
LR722	C. sakazakii	USA	Food, Organic soy ISO	1, CC1
LR723	C. sakazakii	USA	Food, Organic Hi PDI Flour	1, CC1
LR728	C. sakazakii	USA	Food, Organic soy	1, CC1
LR733	C. sakazakii	USA	Food, Org Hi PDI Flour	1, CC1
LR735	C. sakazakii	USA	FDA brand Whey protein C 34	1, CC1
LR736	C. sakazakii	USA	FDA brand Whey protein C 34	1, CC1
LR745	C. sakazakii	USA	Food, Unknown food powder	4, CC4
LR747	C. sakazakii	USA	Food, S160-TX powder:Seasoning Powder Blend: Paprika, Onion Powder, Garlic Powder, Black Pepper, Salt and Cayenne Pepper	13, CC13
LR751	C. sakazakii	USA	Food, Organic soy	4, CC4
LR752	C. sakazakii	USA	Food, Honey powder	1, CC1
LR753	C. sakazakii	USA	Food, Honey powder	31, CC31
LR755	C. sakazakii	USA	Food, Organic soy ISO III	1, CC1
LR756	C. sakazakii	USA	Food, Organic Hi PDI Flour	13, CC13
LR757	C. sakazakii	USA	Food, Organic Hi PDI Flour	13, CC13
NZCQ138	C. sakazakii	New Zealand	PIF Environment	4, CC4
NZCQ139	C. sakazakii	New Zealand	PIF Environment	13, CC13
NZCQ140	C. sakazakii	New Zealand	PIF Environment	13, CC13
NZCQ141	C. malonaticus	New Zealand	PIF Environment	42
NZCQ142	C. sakazakii	New Zealand	PIF Environment	13, CC13
NZCQ143	C. sakazakii	New Zealand	PIF Environment	4, CC4
NZCQ144	C. sakazakii	New Zealand	PIF Environment	13, CC13
NZCQ145	C. sakazakii	New Zealand	PIF Environment	13, CC13
NZCQ146	C. sakazakii	New Zealand	PIF Environment	4, CC4
NZCQ147	C. sakazakii	New Zealand	PIF Environment	17, CC17
NZCQ148	C. sakazakii	New Zealand	PIF Environment	17, CC17
O.21.13	C. sakazakii	USA	Food, Oregano	219, CC155
O.21.16	C. sakazakii	USA	Food, Oregano	99, CC99
O.26.1	C. sakazakii	USA	Food, Oregano	99, CC99
O.26.4	C. sakazakii	USA	Food, Oregano	226, CC8
S1765	C. sakazakii	Switzerland	PIF	4, CC4
SK1180	C. sakazakii	Switzerland	PIF Environment	4, CC4
SP4	C. sakazakii	Switzerland	PIF Environment	4, CC4
WNTSBC04	C. sakazakii	USA	Food, Walnut	1, CC1
Stur508		Switzerland	Food, fruit powder	ND
Cfreundii576		Unknown	Unknown	ND
CQ118E.hormaechei		Ireland	PIF Environment	451 (from pubmlst Enterobacter cloacae database)
CQ119E.hormaechei		Ireland	PIF Environment	544 (Enterobacter cloacae pubMLST database)
Kpneumoniae214		Unknown	Unknown	ND
SalSTM		Unknown	Unknown	ND
Abbreviation		PIF: Powdered Infant Formula
		CC: Clonal Complex
		ND: Not Determined
